# Supplementary material for: High-pressure synthesis and crystal structure of SrGa4As4
Source: Acta Crystallogr E Crystallogr Commun. 2019 Oct 22;75(Pt 11):1643–5. doi: 10.1107/S2056989019013562 (PMC6829736; doi:10.1107/S2056989019013562)
Supplement: Supplementary file 1 [file e-75-01643-sup1.cif]

##############################################################################
#                                                                            #
# This CIF contains the data in a paper accepted for publication in          #
# Acta Crystallographica Section E. It conforms to the requirements of       #
# Notes for Authors for Acta Crystallographica Section E, and has been       #
# peer reviewed under the auspices of the IUCr Commission on Journals.       #
#                                                                            #
# Full details of the Crystallographic Information File format               #
# are given in the paper "The Crystallographic Information File (CIF):       #
# a New Standard Archive File for Crystallography" by S. R. Hall, F. H.      #
# Allen and I. D. Brown [Acta Cryst. (1991), A47, 655-685].                  #
#                                                                            #
# The current version of the core CIF dictionary is obtainable from          #
# ftp://ftp.iucr.org/pub/cif_core.dic.                                       #
#                                                                            #
# Software is freely available for graphical display of the structure(s)     #
# in this CIF. For information consult the CIF software page                 #
# http://www.iucr.org/resources/cif/software.                                #
#                                                                            #
# This file may be used for bona fide research purposes within the           #
# scientific community so long as proper attribution is given to the journal # 
# article from which it was obtained.                                        #
#                                                                            #
##############################################################################
data_I
_audit_creation_method     'SHELXL-2018/3'
_chemical_name_systematic
;
Strontium tetragallate(II,III) tetraarsenide
;
_chemical_name_common
;
strontium tetra-arsenido tetra-gallate(II,III)
;
_chemical_formula_moiety     'As4 Ga4 Sr'
_chemical_formula_sum     'As4 Ga4 Sr'
_chemical_formula_iupac     'Sr Ga4 As4'
_chemical_formula_weight     666.18
_chemical_melting_point     ?
_chemical_absolute_configuration     ?
_space_group_crystal_system     trigonal
_space_group_name_H-M_alt     'P 32 2 1'
_space_group_name_Hall     'P 32 2"'
loop_
    _space_group_symop_operation_xyz
    'x, y, z'
    '-y, x-y, z+2/3'
    '-x+y, -x, z+1/3'
    'y, x, -z'
    'x-y, -y, -z+1/3'
    '-x, -x+y, -z+2/3'
_cell_length_a     6.36150(10)
_cell_length_b     6.36150(10)
_cell_length_c     16.5792(2)
_cell_angle_alpha     90
_cell_angle_beta     90
_cell_angle_gamma     120
_cell_volume     581.05(2)
_cell_formula_units_Z     3
_cell_measurement_reflns_used     9912
_cell_measurement_theta_min     3.687
_cell_measurement_theta_max     30.441
_cell_measurement_temperature     293(2)
_exptl_crystal_description     'block'
_exptl_crystal_colour     'black'
_exptl_crystal_size_max     0.098
_exptl_crystal_size_mid     0.048
_exptl_crystal_size_min     0.045
_exptl_crystal_density_diffrn     5.711
_exptl_crystal_density_meas     ?
_exptl_crystal_density_method     'not measured'
_exptl_crystal_F_000     882
_exptl_absorpt_coefficient_mu     37.422
_exptl_absorpt_correction_type     multi-scan
_exptl_absorpt_process_details
;
(SADABS; Bruker, 2016)
;
_exptl_absorpt_correction_T_min     0.4458
_exptl_absorpt_correction_T_max     0.7461
_diffrn_ambient_temperature     293(2)
_diffrn_source     'I\m S'
_diffrn_radiation_type     MoK\a
_diffrn_radiation_wavelength     0.71073
_diffrn_radiation_monochromator     'Goebel Mirror'
_diffrn_measurement_device_type     'Bruker APEXII D8 Quest CCD'
_diffrn_measurement_method     'combined \f and \w scans'
_diffrn_detector_area_resol_mean     .
_diffrn_reflns_number     14966
_diffrn_reflns_av_R_equivalents     0.0337
_diffrn_reflns_av_unetI/netI     0.0135
_diffrn_reflns_theta_min     3.687
_diffrn_reflns_theta_max     27.847
_diffrn_reflns_theta_full     25.242
_diffrn_measured_fraction_theta_max     0.997
_diffrn_measured_fraction_theta_full     0.996
_diffrn_reflns_limit_h_min     -8
_diffrn_reflns_limit_h_max     8
_diffrn_reflns_limit_k_min     -8
_diffrn_reflns_limit_k_max     8
_diffrn_reflns_limit_l_min     -21
_diffrn_reflns_limit_l_max     21
_diffrn_standards_number     .
_diffrn_standards_interval_count     .
_diffrn_standards_interval_time     .
_diffrn_standards_decay_%     .
_diffrn_radiation_probe     x-ray
_refine_special_details     ?
_reflns_number_total     928
_reflns_number_gt     918
_reflns_threshold_expression     'I > 2\s(I)'
_refine_ls_structure_factor_coef     Fsqd
_refine_ls_matrix_type     full
_refine_ls_R_factor_all     0.0120
_refine_ls_R_factor_gt     0.0116
_refine_ls_wR_factor_gt     0.0253
_refine_ls_wR_factor_ref     0.0254
_refine_ls_goodness_of_fit_ref     1.172
_refine_ls_restrained_S_all     1.172
_refine_ls_number_reflns     928
_refine_ls_number_parameters     52
_refine_ls_number_restraints     0
_refine_ls_hydrogen_treatment     undef
_refine_ls_weighting_scheme     calc
_refine_ls_weighting_details
              'w=1/[\s^2^(Fo^2^)+(0.0102P)^2^+0.3943P] where P=(Fo^2^+2Fc^2^)/3'
_atom_sites_solution_hydrogens     .
_atom_sites_solution_primary     iterative
_atom_sites_solution_secondary     difmap
_refine_ls_shift/su_max     0.000
_refine_ls_shift/su_mean     0.000
_refine_diff_density_max     0.514
_refine_diff_density_min     -0.694
_refine_ls_extinction_method     none
_refine_ls_extinction_coef     .
_refine_ls_abs_structure_details
;
Flack <i>x</i> determined using 340 quotients [(I+)-(I-)]/[(I+)+(I-)]
(Parsons <i>et al.</i>,  2013)
;
_refine_ls_abs_structure_Flack     -0.024(11)
loop_
    _atom_type_symbol
    _atom_type_description
    _atom_type_scat_dispersion_real
    _atom_type_scat_dispersion_imag
    _atom_type_scat_source
    'Ga' 'Ga' 0.2307 1.6083
                         'International Tables Vol C Tables 4.2.6.8 and 6.1.1.4'
    'As' 'As' 0.0499 2.0058
                         'International Tables Vol C Tables 4.2.6.8 and 6.1.1.4'
    'Sr' 'Sr' -1.5307 3.2498
                         'International Tables Vol C Tables 4.2.6.8 and 6.1.1.4'
_computing_data_collection
;
SAINT (Bruker, 2016)
;
_computing_cell_refinement
;
APEX3 (Bruker, 2016)
;
_computing_data_reduction
;
APEX3 (Bruker, 2016)
;
_computing_structure_solution
;
SUPERFLIP (Palatinus & Chapuis, 2007) and
EDMA (Palatinus <i>et al.</i>,  2012)
;
_computing_structure_refinement
;
SHELXL (Sheldrick, 2015)
;
_computing_molecular_graphics
;
DIAMOND (Brandenburg, 2014)
;
_computing_publication_material
;
PLATON  (Spek, 2009)
;
loop_
    _atom_site_type_symbol
    _atom_site_label
    _atom_site_fract_x
    _atom_site_fract_y
    _atom_site_fract_z
    _atom_site_U_iso_or_equiv
    _atom_site_adp_type
    _atom_site_calc_flag
    _atom_site_occupancy
    _atom_site_disorder_assembly
    _atom_site_disorder_group
    Sr Sr1 0.52374(8) 0.000000 0.166667 0.01264(11) Uani d 1 . .
    Ga Ga1A 0.8090(7) 0.9427(8) 0.8779(2) 0.0120(4) Uani d 0.5 . .
    Ga Ga1B 0.8516(7) 0.9303(8) 0.8920(2) 0.0175(5) Uani d 0.5 . .
    Ga Ga2 0.27470(8) 0.54448(7) 0.00800(2) 0.00988(9) Uani d 1 . .
    As As1 0.50915(7) 0.49019(6) 0.11634(2) 0.00817(8) Uani d 1 . .
    As As2 0.86593(6) 0.17439(6) 0.00577(2) 0.00838(8) Uani d 1 . .
loop_
    _atom_site_aniso_label
    _atom_site_aniso_U_11
    _atom_site_aniso_U_22
    _atom_site_aniso_U_33
    _atom_site_aniso_U_12
    _atom_site_aniso_U_13
    _atom_site_aniso_U_23
    Sr1 0.01406(18) 0.0121(2) 0.0111(2) 0.00605(12) 0.00104(9) 0.00209(17)
    Ga1A 0.0136(10) 0.0079(6) 0.0131(10) 0.0044(6) 0.0032(6) 0.0001(6)
    Ga1B 0.0184(13) 0.0080(7) 0.0206(13) 0.0025(7) 0.0107(9) -0.0018(8)
    Ga2 0.0105(2) 0.00988(18) 0.01119(18) 0.00654(16) -0.00233(16) -0.00109(14)
    As1 0.00767(16) 0.00801(17) 0.00862(16) 0.00376(14) -0.00032(13) 0.00041(12)
    As2 0.00712(16) 0.00890(17) 0.00970(17) 0.00444(14) 0.00033(13) 0.00055(13)
_geom_special_details
;
 All esds (except the esd in the dihedral angle between two l.s. planes)
 are estimated using the full covariance matrix.  The cell esds are taken
 into account individually in the estimation of esds in distances, angles
 and torsion angles; correlations between esds in cell parameters are only
 used when they are defined by crystal symmetry.  An approximate (isotropic)
 treatment of cell esds is used for estimating esds involving l.s. planes.
;
loop_
    _geom_bond_atom_site_label_1
    _geom_bond_atom_site_label_2
    _geom_bond_site_symmetry_2
    _geom_bond_distance
    _geom_bond_publ_flag
    Sr1 As2 . 3.2665(4) ?
    Sr1 As2 5 3.2666(4) ?
    Sr1 As1 5 3.2739(4) ?
    Sr1 As1 . 3.2739(4) ?
    Sr1 As1 1_545 3.3048(4) ?
    Sr1 As1 5_665 3.3048(4) ?
    Sr1 Ga1B 4_546 3.312(4) ?
    Sr1 Ga1B 3_664 3.312(4) ?
    Sr1 Ga1A 4_446 3.346(4) ?
    Sr1 Ga1A 3_564 3.346(4) ?
    Sr1 Ga2 4 3.3505(4) ?
    Sr1 Ga2 3 3.3506(4) ?
    Sr1 As2 4_545 3.4560(4) ?
    Sr1 As2 3_665 3.4560(4) ?
    Ga1A As1 4_556 2.477(4) ?
    Ga1A As2 1_566 2.503(4) ?
    Ga1A Ga1B 6_766 2.5444(13) ?
    Ga1A Ga1A 6_766 2.572(8) ?
    Ga1A As1 2_665 2.694(2) ?
    Ga1B As2 1_566 2.415(4) ?
    Ga1B As1 4_556 2.515(4) ?
    Ga1B Ga1B 6_766 2.542(8) ?
    Ga1B As2 4_656 2.845(2) ?
    Ga2 As2 4 2.4384(5) ?
    Ga2 As1 . 2.4668(5) ?
    Ga2 As2 1_455 2.4868(5) ?
    Ga2 As1 4 2.5470(5) ?
    Ga2 Ga2 4 2.9844(8) ?
loop_
    _geom_angle_atom_site_label_1
    _geom_angle_atom_site_label_2
    _geom_angle_atom_site_label_3
    _geom_angle_site_symmetry_1
    _geom_angle_site_symmetry_3
    _geom_angle
    _geom_angle_publ_flag
    As2 Sr1 As2 . 5 120.45(2) ?
    As2 Sr1 As1 . 5 134.533(8) ?
    As2 Sr1 As1 5 5 78.453(9) ?
    As2 Sr1 As1 . . 78.453(9) ?
    As2 Sr1 As1 5 . 134.533(8) ?
    As1 Sr1 As1 5 . 119.39(2) ?
    As2 Sr1 As1 . 1_545 79.285(11) ?
    As2 Sr1 As1 5 1_545 74.128(11) ?
    As1 Sr1 As1 5 1_545 66.217(5) ?
    As1 Sr1 As1 . 1_545 150.471(11) ?
    As2 Sr1 As1 . 5_665 74.128(11) ?
    As2 Sr1 As1 5 5_665 79.284(11) ?
    As1 Sr1 As1 5 5_665 150.470(11) ?
    As1 Sr1 As1 . 5_665 66.217(5) ?
    As1 Sr1 As1 1_545 5_665 124.89(2) ?
    As2 Sr1 Ga1B . 4_546 51.25(5) ?
    As2 Sr1 Ga1B 5 4_546 73.07(5) ?
    As1 Sr1 Ga1B 5 4_546 109.71(7) ?
    As1 Sr1 Ga1B . 4_546 126.49(6) ?
    As1 Sr1 Ga1B 1_545 4_546 44.67(7) ?
    As1 Sr1 Ga1B 5_665 4_546 81.77(7) ?
    As2 Sr1 Ga1B . 3_664 73.07(5) ?
    As2 Sr1 Ga1B 5 3_664 51.25(5) ?
    As1 Sr1 Ga1B 5 3_664 126.49(6) ?
    As1 Sr1 Ga1B . 3_664 109.71(7) ?
    As1 Sr1 Ga1B 1_545 3_664 81.77(7) ?
    As1 Sr1 Ga1B 5_665 3_664 44.67(7) ?
    Ga1B Sr1 Ga1B 4_546 3_664 45.14(14) ?
    As2 Sr1 Ga1A . 4_446 111.75(6) ?
    As2 Sr1 Ga1A 5 4_446 123.12(5) ?
    As1 Sr1 Ga1A 5 4_446 48.02(5) ?
    As1 Sr1 Ga1A . 4_446 74.76(5) ?
    As1 Sr1 Ga1A 1_545 4_446 95.97(6) ?
    As1 Sr1 Ga1A 5_665 4_446 138.60(6) ?
    Ga1B Sr1 Ga1A 4_546 4_446 135.24(5) ?
    Ga1B Sr1 Ga1A 3_664 4_446 174.30(10) ?
    As2 Sr1 Ga1A . 3_564 123.12(5) ?
    As2 Sr1 Ga1A 5 3_564 111.75(6) ?
    As1 Sr1 Ga1A 5 3_564 74.76(5) ?
    As1 Sr1 Ga1A . 3_564 48.02(5) ?
    As1 Sr1 Ga1A 1_545 3_564 138.60(6) ?
    As1 Sr1 Ga1A 5_665 3_564 95.97(7) ?
    Ga1B Sr1 Ga1A 4_546 3_564 174.30(10) ?
    Ga1B Sr1 Ga1A 3_664 3_564 135.23(5) ?
    Ga1A Sr1 Ga1A 4_446 3_564 45.20(14) ?
    As2 Sr1 Ga2 . 4 43.223(9) ?
    As2 Sr1 Ga2 5 4 161.548(17) ?
    As1 Sr1 Ga2 5 4 118.760(14) ?
    As1 Sr1 Ga2 . 4 45.205(10) ?
    As1 Sr1 Ga2 1_545 4 105.550(10) ?
    As1 Sr1 Ga2 5_665 4 86.374(9) ?
    Ga1B Sr1 Ga2 4_546 4 93.55(5) ?
    Ga1B Sr1 Ga2 3_664 4 110.30(5) ?
    Ga1A Sr1 Ga2 4_446 4 75.33(5) ?
    Ga1A Sr1 Ga2 3_564 4 81.05(6) ?
    As2 Sr1 Ga2 . 3 161.548(17) ?
    As2 Sr1 Ga2 5 3 43.223(9) ?
    As1 Sr1 Ga2 5 3 45.205(10) ?
    As1 Sr1 Ga2 . 3 118.759(14) ?
    As1 Sr1 Ga2 1_545 3 86.374(9) ?
    As1 Sr1 Ga2 5_665 3 105.549(10) ?
    Ga1B Sr1 Ga2 4_546 3 110.30(5) ?
    Ga1B Sr1 Ga2 3_664 3 93.55(5) ?
    Ga1A Sr1 Ga2 4_446 3 81.05(6) ?
    Ga1A Sr1 Ga2 3_564 3 75.33(5) ?
    Ga2 Sr1 Ga2 4 3 154.42(2) ?
    As2 Sr1 As2 . 4_545 69.230(6) ?
    As2 Sr1 As2 5 4_545 150.543(8) ?
    As1 Sr1 As2 5 4_545 76.839(11) ?
    As1 Sr1 As2 . 4_545 72.738(10) ?
    As1 Sr1 As2 1_545 4_545 81.367(9) ?
    As1 Sr1 As2 5_665 4_545 129.115(8) ?
    Ga1B Sr1 As2 4_546 4_545 100.60(6) ?
    Ga1B Sr1 As2 3_664 4_545 140.87(6) ?
    Ga1A Sr1 As2 4_446 4_545 43.14(7) ?
    Ga1A Sr1 As2 3_564 4_545 76.71(7) ?
    Ga2 Sr1 As2 4 4_545 42.823(9) ?
    Ga2 Sr1 As2 3 4_545 120.222(14) ?
    As2 Sr1 As2 . 3_665 150.543(8) ?
    As2 Sr1 As2 5 3_665 69.230(6) ?
    As1 Sr1 As2 5 3_665 72.738(10) ?
    As1 Sr1 As2 . 3_665 76.839(11) ?
    As1 Sr1 As2 1_545 3_665 129.114(8) ?
    As1 Sr1 As2 5_665 3_665 81.366(9) ?
    Ga1B Sr1 As2 4_546 3_665 140.87(6) ?
    Ga1B Sr1 As2 3_664 3_665 100.60(6) ?
    Ga1A Sr1 As2 4_446 3_665 76.71(7) ?
    Ga1A Sr1 As2 3_564 3_665 43.14(7) ?
    Ga2 Sr1 As2 4 3_665 120.222(14) ?
    Ga2 Sr1 As2 3 3_665 42.823(9) ?
    As2 Sr1 As2 4_545 3_665 117.382(19) ?
    As1 Ga1A As2 4_556 1_566 114.84(16) ?
    As1 Ga1A Ga1B 4_556 6_766 119.2(2) ?
    As2 Ga1A Ga1B 1_566 6_766 121.43(16) ?
    As1 Ga1A Ga1A 4_556 6_766 127.04(14) ?
    As2 Ga1A Ga1A 1_566 6_766 112.61(17) ?
    Ga1B Ga1A Ga1A 6_766 6_766 8.82(9) ?
    As1 Ga1A As1 4_556 2_665 87.94(10) ?
    As2 Ga1A As1 1_566 2_665 107.20(13) ?
    Ga1B Ga1A As1 6_766 2_665 95.81(13) ?
    Ga1A Ga1A As1 6_766 2_665 99.49(15) ?
    As1 Ga1A Sr1 4_556 2_665 151.81(10) ?
    As2 Ga1A Sr1 1_566 2_665 70.77(10) ?
    Ga1B Ga1A Sr1 6_766 2_665 72.42(16) ?
    Ga1A Ga1A Sr1 6_766 2_665 67.40(7) ?
    As1 Ga1A Sr1 2_665 2_665 64.59(7) ?
    As1 Ga1A Sr1 4_556 2_655 64.22(9) ?
    As2 Ga1A Sr1 1_566 2_655 128.43(8) ?
    Ga1B Ga1A Sr1 6_766 2_655 63.92(16) ?
    Ga1A Ga1A Sr1 6_766 2_655 68.55(7) ?
    As1 Ga1A Sr1 2_665 2_655 123.83(13) ?
    Sr1 Ga1A Sr1 2_665 2_655 135.95(13) ?
    As1 Ga1A Sr1 4_556 2 44.97(5) ?
    As2 Ga1A Sr1 1_566 2 105.82(11) ?
    Ga1B Ga1A Sr1 6_766 2 127.80(7) ?
    Ga1A Ga1A Sr1 6_766 2 135.48(17) ?
    As1 Ga1A Sr1 2_665 2 46.51(6) ?
    Sr1 Ga1A Sr1 2_665 2 107.02(6) ?
    Sr1 Ga1A Sr1 2_655 2 104.00(10) ?
    As1 Ga1A Sr1 4_556 1_566 85.55(10) ?
    As2 Ga1A Sr1 1_566 1_566 29.68(6) ?
    Ga1B Ga1A Sr1 6_766 1_566 149.64(10) ?
    Ga1A Ga1A Sr1 6_766 1_566 140.99(16) ?
    As1 Ga1A Sr1 2_665 1_566 102.85(10) ?
    Sr1 Ga1A Sr1 2_665 1_566 94.16(9) ?
    Sr1 Ga1A Sr1 2_655 1_566 120.80(7) ?
    Sr1 Ga1A Sr1 2 1_566 81.80(6) ?
    As2 Ga1B As1 1_566 4_556 116.66(16) ?
    As2 Ga1B Ga1B 1_566 6_766 125.23(17) ?
    As1 Ga1B Ga1B 4_556 6_766 117.83(16) ?
    As2 Ga1B Ga1A 1_566 6_766 116.7(2) ?
    As1 Ga1B Ga1A 4_556 6_766 126.56(18) ?
    Ga1B Ga1B Ga1A 6_766 6_766 8.90(9) ?
    As2 Ga1B As2 1_566 4_656 80.20(9) ?
    As1 Ga1B As2 4_556 4_656 102.75(11) ?
    Ga1B Ga1B As2 6_766 4_656 93.10(15) ?
    Ga1A Ga1B As2 6_766 4_656 89.08(12) ?
    As2 Ga1B Sr1 1_566 2_655 142.90(10) ?
    As1 Ga1B Sr1 4_556 2_655 67.51(9) ?
    Ga1B Ga1B Sr1 6_766 2_655 67.43(7) ?
    Ga1A Ga1B Sr1 6_766 2_655 72.45(15) ?
    As2 Ga1B Sr1 4_656 2_655 63.55(6) ?
    As2 Ga1B Sr1 1_566 2_665 67.96(9) ?
    As1 Ga1B Sr1 4_556 2_665 137.34(9) ?
    Ga1B Ga1B Sr1 6_766 2_665 68.95(7) ?
    Ga1A Ga1B Sr1 6_766 2_665 64.32(16) ?
    As2 Ga1B Sr1 4_656 2_665 119.38(13) ?
    Sr1 Ga1B Sr1 2_655 2_665 136.38(13) ?
    As2 Ga1B Sr1 1_566 2 100.06(10) ?
    As1 Ga1B Sr1 4_556 2 39.58(5) ?
    Ga1B Ga1B Sr1 6_766 2 118.30(16) ?
    Ga1A Ga1B Sr1 6_766 2 125.48(7) ?
    As2 Ga1B Sr1 4_656 2 138.21(12) ?
    Sr1 Ga1B Sr1 2_655 2 101.86(10) ?
    Sr1 Ga1B Sr1 2_665 2 98.42(5) ?
    As2 Ga1B Sr1 1_566 1_566 30.22(6) ?
    As1 Ga1B Sr1 4_556 1_566 86.93(10) ?
    Ga1B Ga1B Sr1 6_766 1_566 155.24(14) ?
    Ga1A Ga1B Sr1 6_766 1_566 146.47(15) ?
    As2 Ga1B Sr1 4_656 1_566 80.65(8) ?
    Sr1 Ga1B Sr1 2_655 1_566 128.07(9) ?
    Sr1 Ga1B Sr1 2_665 1_566 93.16(8) ?
    Sr1 Ga1B Sr1 2 1_566 80.08(6) ?
    As2 Ga2 As1 4 . 127.996(19) ?
    As2 Ga2 As2 4 1_455 101.790(19) ?
    As1 Ga2 As2 . 1_455 107.308(18) ?
    As2 Ga2 As1 4 4 112.107(18) ?
    As1 Ga2 As1 . 4 100.790(19) ?
    As2 Ga2 As1 1_455 4 104.987(18) ?
    As2 Ga2 Ga2 4 4 160.190(16) ?
    As1 Ga2 Ga2 . 4 54.718(14) ?
    As2 Ga2 Ga2 1_455 4 94.821(13) ?
    As1 Ga2 Ga2 4 4 52.245(14) ?
    As2 Ga2 Sr1 4 2_554 66.554(14) ?
    As1 Ga2 Sr1 . 2_554 164.526(19) ?
    As2 Ga2 Sr1 1_455 2_554 70.850(14) ?
    As1 Ga2 Sr1 4 2_554 65.805(12) ?
    Ga2 Ga2 Sr1 4 2_554 109.825(18) ?
    As2 Ga2 Sr1 4 1_565 65.922(13) ?
    As1 Ga2 Sr1 . 1_565 62.098(13) ?
    As2 Ga2 Sr1 1_455 1_565 126.697(18) ?
    As1 Ga2 Sr1 4 1_565 128.043(18) ?
    Ga2 Ga2 Sr1 4 1_565 112.066(16) ?
    Sr1 Ga2 Sr1 2_554 1_565 131.844(12) ?
    As2 Ga2 Sr1 4 1_455 94.008(14) ?
    As1 Ga2 Sr1 . 1_455 87.434(14) ?
    As2 Ga2 Sr1 1_455 1_455 33.956(10) ?
    As1 Ga2 Sr1 4 1_455 137.041(15) ?
    Ga2 Ga2 Sr1 4 1_455 105.802(10) ?
    Sr1 Ga2 Sr1 2_554 1_455 97.358(11) ?
    Sr1 Ga2 Sr1 1_565 1_455 93.202(9) ?
    As2 Ga2 Sr1 4 . 154.513(14) ?
    As1 Ga2 Sr1 . . 29.480(10) ?
    As2 Ga2 Sr1 1_455 . 84.221(13) ?
    As1 Ga2 Sr1 4 . 89.655(14) ?
    Ga2 Ga2 Sr1 4 . 37.413(11) ?
    Sr1 Ga2 Sr1 2_554 . 137.673(13) ?
    Sr1 Ga2 Sr1 1_565 . 90.483(9) ?
    Sr1 Ga2 Sr1 1_455 . 77.087(5) ?
    As2 Ga2 Sr1 4 2_654 123.013(14) ?
    As1 Ga2 Sr1 . 2_654 78.871(13) ?
    As2 Ga2 Sr1 1_455 2_654 117.500(15) ?
    As1 Ga2 Sr1 4 2_654 22.713(10) ?
    Ga2 Ga2 Sr1 4 2_654 37.772(10) ?
    Sr1 Ga2 Sr1 2_554 2_654 88.357(8) ?
    Sr1 Ga2 Sr1 1_565 2_654 111.288(14) ?
    Sr1 Ga2 Sr1 1_455 2_654 141.184(8) ?
    Sr1 Ga2 Sr1 . 2_654 73.220(6) ?
    Ga2 As1 Ga1A . 4_556 114.64(6) ?
    Ga2 As1 Ga1B . 4_556 105.91(6) ?
    Ga1A As1 Ga1B 4_556 4_556 9.02(9) ?
    Ga2 As1 Ga2 . 4 73.038(18) ?
    Ga1A As1 Ga2 4_556 4 96.32(10) ?
    Ga1B As1 Ga2 4_556 4 96.14(9) ?
    Ga2 As1 Ga1A . 3_564 98.03(9) ?
    Ga1A As1 Ga1A 4_556 3_564 141.90(4) ?
    Ga1B As1 Ga1A 4_556 3_564 147.27(17) ?
    Ga2 As1 Ga1A 4 3_564 112.22(9) ?
    Ga2 As1 Sr1 . . 128.755(16) ?
    Ga1A As1 Sr1 4_556 . 102.71(6) ?
    Ga1B As1 Sr1 4_556 . 111.12(6) ?
    Ga2 As1 Sr1 4 . 68.989(12) ?
    Ga1A As1 Sr1 3_564 . 67.39(9) ?
    Ga2 As1 Sr1 . 1_565 76.628(13) ?
    Ga1A As1 Sr1 4_556 1_565 73.33(8) ?
    Ga1B As1 Sr1 4_556 1_565 67.82(8) ?
    Ga2 As1 Sr1 4 1_565 139.977(16) ?
    Ga1A As1 Sr1 3_564 1_565 97.23(9) ?
    Sr1 As1 Sr1 . 1_565 150.472(11) ?
    Ga2 As1 Sr1 . 1_455 65.908(13) ?
    Ga1A As1 Sr1 4_556 1_455 161.16(10) ?
    Ga1B As1 Sr1 4_556 1_455 156.82(8) ?
    Ga2 As1 Sr1 4 1_455 101.547(13) ?
    Ga1A As1 Sr1 3_564 1_455 32.12(9) ?
    Sr1 As1 Sr1 . 1_455 89.333(9) ?
    Sr1 As1 Sr1 1_565 1_455 89.018(12) ?
    Ga1B As2 Ga2 1_544 4 109.16(6) ?
    Ga1B As2 Ga2 1_544 1_655 107.80(10) ?
    Ga2 As2 Ga2 4 1_655 111.741(17) ?
    Ga1B As2 Ga1A 1_544 1_544 8.97(10) ?
    Ga2 As2 Ga1A 4 1_544 100.47(6) ?
    Ga2 As2 Ga1A 1_655 1_544 110.18(10) ?
    Ga1B As2 Ga1B 1_544 4_546 88.49(12) ?
    Ga2 As2 Ga1B 4 4_546 133.38(9) ?
    Ga2 As2 Ga1B 1_655 4_546 102.40(9) ?
    Ga1A As2 Ga1B 1_544 4_546 96.31(10) ?
    Ga1B As2 Sr1 1_544 . 127.93(10) ?
    Ga2 As2 Sr1 4 . 70.223(14) ?
    Ga2 As2 Sr1 1_655 . 120.879(15) ?
    Ga1A As2 Sr1 1_544 . 128.03(10) ?
    Ga1B As2 Sr1 4_546 . 65.20(9) ?
    Ga1B As2 Sr1 1_544 2_654 71.67(8) ?
    Ga2 As2 Sr1 4 2_654 73.974(13) ?
    Ga2 As2 Sr1 1_655 2_654 66.325(12) ?
    Ga1A As2 Sr1 1_544 2_654 66.09(8) ?
    Ga1B As2 Sr1 4_546 2_654 151.44(9) ?
    Sr1 As2 Sr1 . 2_654 143.341(12) ?
    Ga1B As2 Sr1 1_544 2_644 21.56(6) ?
    Ga2 As2 Sr1 4 2_644 128.411(14) ?
    Ga2 As2 Sr1 1_655 2_644 103.930(14) ?
    Ga1A As2 Sr1 1_544 2_644 30.44(6) ?
    Ga1B As2 Sr1 4_546 2_644 68.27(8) ?
    Sr1 As2 Sr1 . 2_644 120.158(9) ?
    Sr1 As2 Sr1 2_654 2_644 88.418(8) ?
    Ga1B As2 Sr1 1_544 1_665 139.37(9) ?
    Ga2 As2 Sr1 4 1_665 97.627(13) ?
    Ga2 As2 Sr1 1_655 1_665 32.041(11) ?
    Ga1A As2 Sr1 1_544 1_665 142.22(10) ?
    Ga1B As2 Sr1 4_546 1_665 94.88(8) ?
    Sr1 As2 Sr1 . 1_665 89.306(7) ?
    Sr1 As2 Sr1 2_654 1_665 87.812(8) ?
    Sr1 As2 Sr1 2_644 1_665 130.398(9) ?
_shelx_space_group_comment
;
The symmetry employed for this shelxl refinement is uniquely defined
by the following loop, which should always be used as a source of
symmetry information in preference to the above space-group names.
They are only intended as comments.
;
_shelx_estimated_absorpt_T_min     0.121
_shelx_estimated_absorpt_T_max     0.284
_shelx_hkl_file
;
   1  -1   0    0.54    0.12
   1   0   0    0.71    0.14
   1   0   0    0.43    0.14
   1   0   0    0.62    0.13
   1   0   0    0.41    0.13
   0  -1   0    0.53    0.17
   0   1   0    0.55    0.23
   0   1   0    0.40    0.09
   0   1   0    0.58    0.15
   1  -1   0    0.72    0.09
   1  -1   0    0.73    0.14
   1  -1   0    0.68    0.16
   0  -1   0    0.47    0.16
   0  -1   0    0.60    0.22
  -1   1   0    0.50    0.08
  -1   1   0    0.52    0.12
  -1   1   0    0.69    0.16
  -1   1   0    0.53    0.11
   0  -1   0    0.66    0.17
  -1   0   0    0.67    0.14
  -1   0   0    0.53    0.13
  -1   0   0    0.61    0.16
  -1   0   0    0.71    0.14
  -1   0   0    0.86    0.14
   1   1   0    1.32    0.30
  -2   1   0    1.79    0.31
  -2   1   0    1.48    0.24
  -2   1   0    1.95    0.34
   1  -2   0    1.62    0.26
   1   1   0    1.20    0.28
  -2   1   0    1.54    0.15
  -2   1   0    1.25    0.24
   1   1   0    1.43    0.15
   1  -2   0    1.52    0.32
   1  -2   0    1.54    0.26
   1  -2   0    1.60    0.27
  -1   2   0    0.43    0.22
  -1   2   0    0.86    0.24
  -1   2   0    0.47    0.18
   2  -1   0    0.55    0.19
  -1  -1   0    0.61    0.22
  -1  -1   0    0.72    0.21
  -1  -1   0    0.75    0.24
  -1  -1   0    0.61    0.10
   2  -1   0    0.50    0.19
  -1   2   0    0.52    0.19
   0   2   0  168.71    5.76
   2  -2   0  167.81    5.67
   2   0   0  164.88    5.70
   2  -2   0  164.03    5.82
   2  -2   0  163.49    5.52
   2  -2   0  168.03    5.67
   0  -2   0  175.47    5.87
   0  -2   0  162.62    5.95
   0   2   0  162.39    5.79
   0   2   0  159.32    5.98
   0   2   0  165.58    5.57
   2   0   0  170.64    5.75
  -2   0   0  160.68    5.65
  -2   0   0  164.23    5.72
  -2   0   0  166.09    5.80
  -2   0   0  172.21    5.68
  -2   0   0  163.22    5.71
  -2   2   0  166.06    5.53
  -2   2   0  162.34    5.65
  -2   2   0  154.96    5.79
  -2   2   0  165.74    5.80
  -2   2   0  167.71    5.66
   0  -2   0  162.11    5.76
   2   0   0  165.25    5.73
   2   0   0  163.31    5.64
   2   1   0   86.94    3.43
   2   1   0   87.09    3.05
   2  -3   0   90.92    3.27
  -3   2   0   87.72    2.96
  -3   1   0   90.97    3.37
  -3   1   0   88.73    3.29
   2  -3   0   86.44    3.46
   2  -3   0   87.18    3.24
  -3   2   0   87.47    2.94
  -3   1   0   87.19    3.08
   2   1   0   84.78    3.33
   2   1   0   86.50    3.39
   1  -3   0   92.35    3.47
   1  -3   0   88.04    3.49
   1  -3   0   90.91    3.45
   1   2   0   83.39    3.41
   1   2   0   91.27    3.54
   1   2   0   80.11    3.00
   2  -3   0   88.51    3.18
  -3   2   0   87.14    3.24
   1  -3   0   84.39    3.29
  -3   2   0   84.90    3.42
  -3   2   0   91.71    3.45
  -3   1   0   90.17    3.30
  -3   2   0   87.45    3.25
   3  -1   0   86.29    2.95
   3  -2   0   83.60    3.15
   3  -1   0   86.77    3.22
  -2  -1   0   82.32    3.29
  -1  -2   0   84.48    3.23
  -2  -1   0   86.80    3.24
  -1  -2   0   89.14    3.24
  -1   3   0   78.28    3.20
  -1   3   0   80.00    3.28
  -1  -2   0   80.50    3.26
  -2   3   0   86.15    3.16
  -1   3   0   83.83    3.15
  -1   3   0   84.18    3.29
  -2  -1   0   85.42    2.96
  -1   3   0   83.94    3.42
   3  -1   0   86.43    3.23
  -2  -1   0   81.45    3.20
   3  -2   0   86.51    3.19
  -2   3   0   86.40    3.11
  -2   3   0   80.67    3.14
  -2   3   0   82.73    3.30
  -1  -2   0   85.22    3.40
  -1  -2   0   85.09    2.85
  -2  -1   0   90.10    3.25
   3   0   0  179.33    6.44
   3   0   0  183.76    6.44
   0   3   0  175.51    6.52
  -3   3   0  182.38    6.55
  -3   3   0  178.89    6.56
   3  -3   0  190.72    6.11
   0  -3   0  185.40    6.62
   3  -3   0  186.89    6.62
   3  -3   0  183.74    6.35
   3   0   0  181.41    6.37
   0  -3   0  183.01    6.69
   0  -3   0  176.41    6.55
   3  -3   0  176.76    6.34
  -3   3   0  180.77    6.13
  -3   3   0  176.39    6.30
  -3   0   0  180.56    6.42
  -3   0   0  176.90    6.51
  -3   3   0  177.81    6.30
   0  -3   0  181.19    6.50
  -3   0   0  186.81    6.32
   0   3   0  172.17    6.71
   0   3   0  173.60    6.19
  -3   0   0  190.98    6.45
  -3   0   0  177.15    6.29
   2  -4   0  540.25   18.06
  -4   2   0  543.72   18.27
   2  -4   0  553.36   18.16
   2  -4   0  534.36   18.34
   2  -4   0  558.73   18.14
  -4   2   0  524.32   18.31
  -4   2   0  494.29   18.05
   2   2   0  555.34   18.34
  -4   2   0  551.99   17.65
  -4   2   0  539.25   18.09
   2   2   0  519.54   18.36
   2   2   0  543.32   17.62
  -2  -2   0  559.20   18.98
  -2   4   0  555.15   18.81
  -2   4   0  570.98   18.77
  -2   4   0  562.40   18.84
  -2  -2   0  583.08   18.87
  -2   4   0  568.61   18.76
  -2  -2   0  518.33   18.82
  -2   4   0  552.02   18.99
  -2   4   0  546.20   18.82
  -2  -2   0  552.15   18.84
  -2  -2   0  575.63   18.29
   1  -4   0  126.67    4.91
   1  -4   0  124.62    4.90
   1  -4   0  125.46    4.75
   1  -4   0  115.04    4.86
   3   1   0  125.17    4.88
  -4   1   0  126.66    4.39
  -4   3   0  126.29    4.60
   1   3   0  115.34    4.93
   1   3   0  122.03    4.28
   3  -4   0  122.90    4.46
  -4   3   0  119.14    4.58
  -4   3   0  127.36    4.89
  -4   1   0  125.89    4.72
  -4   3   0  129.28    4.20
  -4   3   0  125.05    4.20
   3  -4   0  125.27    4.60
   3   1   0  129.03    4.78
   3  -4   0  125.23    4.92
  -4   3   0  125.17    4.88
   3   1   0  127.91    4.81
  -4   1   0  129.60    4.71
   3  -4   0  120.64    4.60
   1   3   0  129.76    4.95
  -4   1   0  122.98    4.68
  -4   1   0  126.33    4.85
  -1  -3   0  131.04    4.92
  -3   4   0  130.04    4.96
  -3  -1   0  128.42    5.02
  -3   4   0  130.33    4.78
  -1  -3   0  129.92    4.93
  -1  -3   0  124.68    5.09
   4  -3   0  132.00    4.85
   4  -3   0  140.64    4.85
  -3  -1   0  134.56    4.58
  -3  -1   0  129.38    4.90
  -3  -1   0  124.55    4.89
  -1   4   0  138.83    5.00
  -3  -1   0  122.75    4.81
  -1   4   0  128.75    4.91
  -3   4   0  124.41    4.77
  -3   4   0  135.97    4.71
  -1  -3   0  123.45    4.97
   4  -1   0  131.15    4.91
  -1   4   0  133.32    4.76
  -1   4   0  122.47    5.13
   4  -1   0  132.06    4.57
  -3   4   0  130.76    5.03
   4  -1   0  131.71    4.89
   0  -4   0  226.97    8.52
   4  -4   0  245.39    8.68
   4   0   0  239.15    8.44
  -4   0   0  231.35    8.17
  -4   0   0  233.35    8.38
  -4   4   0  255.73    7.98
   4   0   0  236.74    8.30
  -4   4   0  227.86    8.23
   4  -4   0  240.90    8.30
   4  -4   0  235.40    8.29
   0  -4   0  230.25    8.60
   0   4   0  221.38    8.03
  -4   0   0  231.39    8.15
  -4   0   0  230.32    8.52
  -4   4   0  229.22    8.53
  -4   4   0  226.06    8.20
   0   4   0  233.50    8.55
   0   4   0  246.44    8.76
  -5   2   0    6.66    0.40
   3  -5   0    5.58    0.92
  -5   3   0    7.41    0.75
   3  -5   0    4.99    0.71
   2  -5   0    5.88    0.88
  -5   2   0    7.07    0.80
  -5   3   0    6.15    0.95
   2  -5   0    7.06    0.96
   2  -5   0    6.85    1.00
   3   2   0    6.17    0.92
  -5   2   0    6.29    0.88
   3  -5   0    5.86    0.71
   2   3   0    5.51    0.91
   3  -5   0    6.81    0.78
   2   3   0    6.46    0.96
  -3   5   0    6.06    0.80
  -2  -3   0    9.24    1.21
  -2  -3   0    5.64    0.82
   5  -3   0    6.40    0.82
  -2   5   0    7.84    0.95
   5  -2   0    6.92    0.84
  -2   5   0    7.55    0.76
  -3  -2   0    6.01    0.93
  -3  -2   0    7.58    0.91
  -2  -3   0    6.58    0.88
  -2   5   0    8.90    1.01
  -2   5   0    7.70    1.04
  -2   5   0    6.95    0.81
  -3   5   0    5.79    0.79
  -3   5   0    6.14    0.78
   5  -3   0    6.99    0.88
   5  -2   0    8.79    0.99
  -3   5   0    6.60    0.87
  -3  -2   0    7.28    0.42
  -2   5   0    7.02    0.91
   1   4   0  179.42    6.73
   4  -5   0  172.30    6.33
   4   1   0  166.50    6.50
  -5   1   0  175.21    6.65
  -5   1   0  164.34    6.34
  -5   1   0  170.73    6.40
  -5   4   0  167.45    6.27
   4  -5   0  164.17    6.70
   1  -5   0  172.23    6.62
   1   4   0  171.86    6.72
   1  -5   0  178.56    6.69
  -5   4   0  177.84    6.72
  -5   1   0  174.29    6.00
  -5   4   0  170.26    5.73
  -5   4   0  170.43    5.71
   1  -5   0  178.50    6.65
   1   4   0  175.35    5.76
   4  -5   0  157.95    6.03
   1   4   0  173.19    5.71
   4   1   0  172.04    6.50
   4  -5   0  168.11    6.28
   5  -1   0  162.33    6.18
  -1  -4   0  169.11    6.36
  -1  -4   0  167.67    6.39
  -1   5   0  161.55    5.95
  -4  -1   0  163.67    6.35
  -4  -1   0  166.07    5.78
  -4  -1   0  151.11    6.01
  -1  -4   0  168.36    6.53
  -4   5   0  164.00    5.89
  -1   5   0  165.47    6.35
  -4  -1   0  165.00    6.22
  -4   5   0  163.18    6.04
   5  -4   0  163.53    6.12
  -4   5   0  158.91    6.05
   5  -1   0  160.11    5.76
  -1   5   0  156.73    5.84
  -4   5   0  170.13    6.35
   5  -4   0  161.11    6.08
  -1   5   0  165.69    6.17
  -1   5   0  171.01    6.55
   5  -1   0  165.83    6.23
  -5   0   0  149.95    5.69
  -5   0   0  154.96    5.98
  -5   5   0  155.86    5.46
   0  -5   0  150.34    6.11
   0   5   0  157.38    6.25
   5  -5   0  156.62    5.88
   5  -5   0  157.74    5.86
   5   0   0  153.62    5.83
   0   5   0  149.55    5.51
  -5   0   0  150.93    5.66
  -5   5   0  155.43    6.21
   0   5   0  152.60    5.39
   0  -5   0  157.46    6.13
  -5   5   0  147.82    5.76
   5   0   0  156.21    6.04
   0  -5   0  156.90    6.08
  -5   0   0  161.98    6.21
   3  -6   0   45.88    2.65
   3  -6   0   49.15    2.49
   3  -6   0   51.09    2.55
  -6   3   0   48.48    2.68
   3   3   0   49.90    2.74
  -6   3   0   48.74    2.41
  -3  -3   0   54.14    2.73
   6  -3   0   53.27    2.67
  -3   6   0   54.77    2.70
  -3  -3   0   58.14    3.09
  -3  -3   0   54.06    2.73
  -3   6   0   53.27    2.63
  -3   6   0   54.23    2.69
   6  -3   0   57.16    2.76
  -6   2   0   50.27    2.58
  -6   4   0   50.88    2.51
   4  -6   0   51.12    2.58
   2  -6   0   50.39    2.81
   2  -6   0   59.67    2.95
   4  -6   0   54.27    2.58
   4   2   0   55.42    2.89
   4  -6   0   53.47    2.98
  -6   2   0   50.76    1.97
  -6   4   0   60.76    3.03
   4  -6   0   57.75    2.68
  -6   2   0   52.17    2.73
   2   4   0   59.66    3.04
  -6   2   0   56.10    2.91
   2  -6   0   54.60    2.82
  -2   6   0   55.80    2.88
  -4  -2   0   53.34    2.91
  -4  -2   0   53.01    2.72
  -4  -2   0   52.72    2.01
  -2   6   0   56.02    2.52
  -4   6   0   54.57    2.57
  -2  -4   0   60.72    2.91
  -4   6   0   54.00    2.79
  -2  -4   0   57.86    3.09
   6  -4   0   54.26    2.71
  -2  -4   0   53.37    2.81
  -4   6   0   54.56    2.64
   6  -2   0   57.24    2.81
  -2   6   0   52.69    2.62
   6  -4   0   58.31    2.73
   6  -2   0   51.28    2.68
  -2  -4   0   51.58    2.70
  -6   5   0   24.51    1.97
   5  -6   0   23.15    1.30
   5   1   0   26.71    1.85
  -6   5   0   24.64    1.61
   5  -6   0   25.66    1.65
  -6   1   0   25.84    1.74
   5  -6   0   27.89    1.73
   1  -6   0   27.60    1.90
   1  -6   0   29.31    1.95
   1  -6   0   32.91    1.99
   1   5   0   23.39    1.94
   5   1   0   26.17    1.92
  -6   1   0   28.17    2.03
  -6   1   0   23.98    1.28
   5  -6   0   28.86    2.14
  -6   1   0   25.60    1.67
  -1  -5   0   21.50    1.76
  -1  -5   0   21.26    1.69
  -1   6   0   21.66    1.78
  -5   6   0   22.13    1.32
  -5   6   0   20.63    1.43
  -1   6   0   22.26    1.33
  -5  -1   0   21.15    1.76
  -5   6   0   21.01    1.74
  -1   6   0   20.69    1.24
  -1  -5   0   19.74    1.72
   6  -1   0   21.10    1.20
  -5  -1   0   22.27    1.63
   6  -1   0   22.63    1.70
   6  -5   0   21.76    1.54
   6  -5   0   21.32    1.57
  -5  -1   0   20.52    1.17
  -6   6   0  109.98    4.01
   6  -6   0  105.33    4.62
   6  -6   0  113.77    4.62
   0  -6   0  112.66    4.86
   0   6   0  108.91    3.95
  -6   0   0  114.77    5.05
   0  -6   0  110.60    4.77
   0   6   0  107.56    4.04
  -6   0   0  109.71    4.38
  -6   6   0  107.22    4.52
  -6   6   0  113.04    5.07
   0  -6   0  110.74    4.83
   6   0   0  107.36    4.51
   0   6   0  114.35    5.07
   6   0   0  109.42    4.87
   4  -7   0   21.76    1.69
   3  -7   0   22.28    1.91
   3   4   0   22.86    2.06
   3  -7   0   24.62    1.82
  -7   3   0   23.97    1.98
   4   3   0   23.22    1.99
  -7   4   0   27.22    2.14
  -7   3   0   25.05    1.95
   4  -7   0   22.94    1.97
   3  -7   0   24.87    1.88
   4  -7   0   24.54    1.71
  -3  -4   0   25.70    1.84
  -3   7   0   23.40    1.68
  -3  -4   0   26.42    1.94
  -4   7   0   26.14    1.81
  -3  -4   0   29.53    2.25
  -4  -3   0   27.37    1.92
  -4  -3   0   24.45    2.09
   7  -3   0   25.09    1.91
   7  -4   0   26.10    1.93
  -3   7   0   25.08    1.71
   7  -4   0   24.73    1.82
   7  -3   0   25.88    1.86
  -4   7   0   26.82    1.90
  -3   7   0   24.53    1.90
  -4   7   0   27.21    1.83
   2   5   0   21.05    2.04
  -7   2   0   22.49    0.98
   5  -7   0   24.65    1.75
  -7   5   0   24.65    2.18
   2  -7   0   23.76    1.87
  -7   2   0   25.21    1.87
   2  -7   0   23.66    1.86
   5  -7   0   23.20    1.65
   5  -7   0   25.05    2.12
   5   2   0   24.07    2.01
  -7   2   0   23.38    2.02
   2  -7   0   24.51    1.93
  -5   7   0   22.48    1.70
  -5   7   0   25.27    1.95
  -2  -5   0   23.22    1.93
  -2  -5   0   23.48    2.08
   7  -5   0   27.64    1.87
  -5  -2   0   21.84    2.01
  -5  -2   0   26.34    1.04
  -2   7   0   22.98    1.52
   7  -5   0   23.86    1.89
  -2  -5   0   20.58    1.69
  -5  -2   0   23.22    1.01
  -5   7   0   24.46    1.60
   7  -2   0   25.88    1.91
  -2   7   0   22.35    1.65
  -2   7   0   23.28    1.94
  -2  -5   0   23.53    2.02
   7  -2   0   25.53    1.97
  -7   1   0   17.59    1.49
   1  -7   0   17.35    1.69
   1  -7   0   19.03    1.67
   1   6   0   18.21    2.13
  -7   6   0   18.08    2.06
   6   1   0   16.77    1.67
   6  -7   0   17.01    1.48
  -7   1   0   15.02    1.02
  -7   1   0   16.53    1.97
   6  -7   0   17.88    1.58
   1  -7   0   17.17    1.69
   7  -6   0   17.73    1.56
  -1   7   0   16.84    1.89
  -6  -1   0   15.84    1.91
  -1   7   0   19.33    1.16
  -1  -6   0   16.47    1.74
   7  -6   0   15.39    1.57
  -6   7   0   18.67    1.21
   7  -1   0   15.75    1.08
  -6   7   0   16.64    1.45
  -6  -1   0   16.85    1.08
  -1  -6   0   17.03    1.72
  -6   7   0   18.73    2.05
   7  -1   0   17.49    1.73
  -1  -6   0   17.54    1.66
  -6  -1   0   16.15    1.09
  -1   7   0   13.07    1.18
   0   7   0   13.48    1.85
   0  -7   0   16.52    1.67
   7  -7   0   11.45    1.48
   0  -7   0   14.62    1.75
   7   0   0   12.55    1.23
   0  -7   0   12.72    1.50
  -7   0   0   14.08    1.89
  -7   7   0   15.16    2.06
   7  -7   0   13.35    1.50
  -7   0   0   13.16    1.21
   7   0   0   14.28    1.80
   4  -8   0  203.69    8.18
   4  -8   0  206.49    8.26
  -8   4   0  216.69    8.64
   4  -8   0  211.69    8.52
  -8   4   0  216.94    8.73
   4   4   0  213.05    8.65
   8  -4   0  207.47    8.27
  -4  -4   0  219.47    8.83
  -4  -4   0  214.59    8.38
   8  -4   0  205.65    8.31
  -4   8   0  206.20    8.19
  -4   8   0  216.36    8.15
  -4   8   0  206.87    8.10
  -8   3   0    7.73    1.35
   5  -8   0    7.24    1.15
   5   3   0    6.75    1.35
   3  -8   0    5.80    1.18
   3   5   0    7.39    1.51
  -8   5   0    8.45    1.53
  -8   3   0    6.83    1.38
   5  -8   0    8.62    1.50
   5  -8   0    6.55    1.13
   3  -8   0    4.91    1.20
   3  -8   0    4.92    1.12
   8  -5   0    5.85    1.21
   8  -3   0    6.27    1.24
  -5   8   0    8.52    1.16
  -5   8   0    6.50    1.23
   8  -3   0    5.35    1.20
  -3   8   0    6.38    1.27
  -3   8   0    6.02    1.03
  -3  -5   0    8.81    1.57
  -3   8   0    7.34    1.09
  -5   8   0    7.46    1.15
  -5  -3   0    6.14    1.40
  -5  -3   0    7.47    1.30
   8  -5   0    5.25    1.07
  -3  -5   0    6.29    1.47
  -3  -5   0    6.56    1.30
   2   6   0   70.83    4.02
   6   2   0   68.03    3.79
  -8   2   0   66.47    3.47
   2  -8   0   70.02    3.58
   2  -8   0   66.02    3.59
   2  -8   0   63.59    3.55
  -8   2   0   66.15    3.84
  -8   6   0   67.14    4.01
   6  -8   0   64.55    3.36
   6  -8   0   69.23    3.50
   8  -6   0   69.69    3.65
  -2  -6   0   73.62    3.81
  -2  -6   0   72.30    3.87
   8  -2   0   64.14    3.67
   8  -6   0   63.43    3.47
  -2   8   0   68.14    3.05
  -2   8   0   65.25    3.76
  -6   8   0   63.49    3.70
  -6   8   0   65.18    3.14
  -6  -2   0   69.38    3.99
  -2  -6   0   75.62    3.94
   1  -1  -1   10.31    0.45
   1   0   1   11.22    0.52
  -1   0  -1   10.74    0.51
   0  -1   1   10.64    0.63
   1   0   1   11.05    0.48
   0   1  -1   10.70    0.59
  -1   1   1   10.42    0.46
   0   1  -1   11.26    0.63
  -1   1   1   10.04    0.45
   0  -1   1   10.94    0.57
  -1   0  -1   11.45    0.54
   0   1  -1   10.04    0.60
   1  -1  -1   10.20    0.46
  -1   1   1   10.88    0.46
  -1   1   1   11.26    0.58
   1   0   1   11.06    0.53
  -1   0  -1   11.37    0.46
   0   1  -1   10.68    0.44
   1   0   1   11.14    0.52
  -1   0  -1   11.23    0.58
   0   1  -1   10.33    0.57
  -1   0  -1   10.66    0.51
  -1   1   1   10.39    0.55
   0  -1   1    9.92    0.56
   1  -1  -1   11.75    0.59
   1   0   1   10.64    0.57
   1  -1   1    0.52    0.14
   1   0  -1    0.23    0.13
   1   0  -1    0.25    0.12
   0   1   1    0.23    0.11
   0  -1  -1    0.21    0.10
  -1   0   1    0.16    0.11
  -1   1  -1    0.37    0.12
   0  -1  -1    0.23    0.13
   1  -1   1    0.28    0.14
   0   1   1    0.70    0.27
   0  -1  -1    0.41    0.26
  -1   0   1    0.23    0.11
  -1   1  -1    0.11    0.07
   1  -1   1    0.20    0.14
   0   1   1    0.26    0.13
   1  -1   1    0.79    0.16
  -1   1  -1    0.28    0.15
  -1   1  -1    0.28    0.12
  -1   0   1    0.22    0.13
   0  -1  -1    0.06    0.08
   1  -1   1    0.42    0.09
   2  -2  -1    6.13    0.43
   2  -2  -1    6.77    0.58
  -2   0  -1    6.20    0.55
  -2   2   1    7.28    0.57
   2   0   1    6.64    0.51
   0   2  -1    7.19    0.64
  -2   0  -1    5.69    0.47
   2   0   1    5.70    0.44
   2  -2  -1    6.23    0.43
   2   0   1    6.33    0.46
   2  -2  -1    5.45    0.35
  -2   0  -1    5.54    0.44
   0  -2   1    5.83    0.58
  -2   2   1    5.89    0.41
   0   2  -1    5.60    0.34
  -2   0  -1    6.35    0.41
   0   2  -1    5.84    0.35
   0   2  -1    5.98    0.55
   0   2  -1    5.80    0.57
  -2   2   1    6.16    0.41
   0  -2   1    5.46    0.63
   0  -2   1    6.24    0.58
   0  -2   1    6.15    0.54
  -2   2   1    5.39    0.35
   2   0   1    5.70    0.52
   2   0   1    5.86    0.48
  -2   0  -1    5.28    0.46
  -2   1  -1  127.62    4.36
  -2   1   1  122.15    4.24
   1   1   1  116.08    4.25
   1  -2   1  118.58    4.32
   1  -2  -1  121.50    4.23
  -2   1   1  122.38    4.13
  -2   1  -1  130.98    4.28
   1  -2   1  125.80    4.27
   1   1  -1  126.54    4.32
   1  -2   1  120.24    4.34
  -2   1  -1  121.21    4.26
   1   1   1  123.87    4.19
   1  -2  -1  119.53    4.19
   1  -2  -1  122.10    4.20
  -2   1   1  120.67    4.23
   1   1   1  108.42    4.28
   1   1  -1  130.67    4.41
   1  -2   1  121.07    4.31
  -2   1   1  121.18    4.37
   1   1   1  119.65    4.45
  -1   2   1  118.78    4.14
  -1  -1  -1  120.79    4.06
   2  -1   1  120.08    4.18
  -1   2  -1  125.11    4.24
  -1   2  -1  114.15    4.23
   2  -1  -1  121.33    4.17
  -1   2   1  122.90    4.16
  -1  -1   1  120.92    4.28
  -1   2   1  121.10    4.36
  -1   2   1  115.23    4.20
  -1  -1   1  115.56    4.24
  -1  -1  -1  124.64    4.18
  -1   2  -1  116.82    4.23
  -1   2  -1  120.24    4.20
  -1   2   1  115.53    4.13
   2  -1   1  122.26    4.19
  -1  -1  -1  118.67    4.19
  -1  -1  -1  123.11    4.17
  -1   2  -1  123.60    4.19
   2  -1  -1  110.40    4.16
  -1  -1   1  120.21    4.22
   2  -1   1  115.45    4.25
   0   2   1   16.98    0.79
   0  -2  -1   16.12    1.09
  -2   2  -1   16.83    0.95
   2  -2   1   17.11    0.69
   2  -2   1   16.90    0.86
   2   0  -1   17.04    0.86
   2   0  -1   17.35    0.91
  -2   2  -1   17.18    0.84
  -2   0   1   18.34    0.92
  -2   0   1   17.40    0.89
  -2   0   1   15.40    0.83
   0  -2  -1   17.20    0.77
  -2   0   1   17.86    0.81
   2  -2   1   15.27    0.91
   2  -2   1   16.80    0.85
  -2   0   1   16.87    0.88
  -2   2  -1   17.68    0.72
  -2   2  -1   18.16    0.86
   0  -2  -1   16.05    0.88
   0   2   1   16.85    1.14
   0   2   1   16.95    0.92
   0  -2  -1   16.65    0.89
  -2   2  -1   19.43    0.95
  -3   0  -1   12.65    0.72
   3  -3  -1   11.82    0.76
   0   3  -1   11.88    0.64
   0  -3   1   12.11    0.97
   3   0   1   12.28    0.88
  -3   0  -1   12.77    0.82
   0   3  -1   11.32    0.61
   0   3  -1   12.27    0.90
   3  -3  -1   10.92    0.74
  -3   0  -1   12.27    0.94
  -3   0  -1   13.54    0.82
   3   0   1   12.79    0.87
   3   0   1   11.79    0.76
   0   3  -1   11.28    0.94
   0  -3   1   11.16    0.87
   0  -3   1   11.56    0.97
   0  -3   1   11.97    0.94
  -3   0  -1   12.11    0.83
  -3   3   1   12.93    0.94
   3   0   1   11.61    0.79
  -3   3   1   12.14    0.74
   3  -3  -1   12.65    0.98
  -3   3   1   11.78    0.64
   0   3  -1   12.12    0.97
   3  -3  -1   11.36    0.61
  -3   3   1   11.68    0.73
   1  -3   1  114.34    4.22
   2  -3  -1  114.67    4.07
  -3   2   1  114.18    3.87
   2  -3  -1  115.86    4.42
   1  -3   1  110.04    4.27
   1  -3   1  111.65    4.36
  -3   1  -1  112.03    4.30
   2   1   1  113.38    4.36
   2   1   1  110.88    4.00
  -3   1  -1  114.39    4.17
   1   2  -1  120.07    4.39
   2  -3  -1  110.81    4.07
  -3   2   1  117.10    4.34
  -3   1  -1  114.82    4.25
   2   1   1  113.48    4.19
   2  -3  -1  115.37    4.07
  -3   1  -1  117.63    3.88
   1   2  -1  114.84    4.35
  -3   2   1  115.73    4.12
   2   1   1  118.72    4.27
   1  -3   1  109.39    4.37
  -3   2   1  115.71    4.32
  -3   2   1  116.53    3.91
  -3   1  -1  116.33    4.18
  -3   2   1  115.82    4.12
  -2   3   1  107.04    3.87
  -2   3   1  105.58    4.05
  -2  -1  -1  109.01    3.98
   3  -2  -1  107.22    3.92
   3  -2  -1  109.02    3.93
  -1  -2   1  111.59    4.07
   3  -1   1  109.27    3.99
  -2   3   1  111.94    3.89
  -1   3  -1  106.34    4.03
  -1   3  -1  107.40    3.88
  -2  -1  -1  108.25    3.78
   3  -1   1  105.07    4.01
  -1  -2   1  106.10    4.09
  -1   3  -1  106.53    4.12
  -1  -2   1  110.13    4.04
  -1  -2   1  109.48    4.10
  -2  -1  -1  108.42    3.95
  -2   3   1  102.54    4.10
  -2  -1  -1  114.99    3.99
  -2   3   1  106.43    3.88
  -2  -1  -1  109.96    4.14
  -1   3  -1  107.18    4.13
   3  -1   1  105.85    3.68
   3  -1   1  105.77    3.96
  -1   3  -1  108.36    4.12
   1  -3  -1    9.41    0.86
   1   2   1    7.64    0.79
  -3   2  -1    8.27    0.61
   2   1  -1    9.13    0.69
  -3   1   1    8.84    0.63
  -3   2  -1    7.34    0.72
   2  -3   1    8.67    0.72
  -3   2  -1    7.93    0.61
  -3   1   1    6.95    0.67
  -3   1   1    8.97    0.69
  -3   1   1    8.04    0.62
   2  -3   1    7.27    0.54
   1   2   1    8.59    0.75
   1  -3  -1    9.61    0.71
   2  -3   1    9.62    0.66
   1   2   1    8.36    0.52
  -3   1   1    7.93    0.50
  -3   2  -1    8.46    0.70
   2  -3   1    8.99    0.66
   2   1  -1    7.90    0.72
   1  -3  -1    7.32    0.60
   1  -3  -1    9.10    0.69
  -1  -2  -1    9.51    0.73
  -1   3   1    9.77    0.73
  -2  -1   1   11.41    0.82
  -2   3  -1   11.48    0.79
  -2   3  -1   10.33    0.76
  -1   3   1   10.52    0.75
  -2   3  -1    9.24    0.65
  -1  -2  -1   10.75    0.72
   3  -2   1   10.89    0.72
  -2  -1   1   11.50    0.77
  -2  -1   1   10.93    0.51
  -2  -1   1   10.88    0.77
   3  -1  -1   10.92    0.74
  -1   3   1   10.63    0.91
  -2  -1   1   10.50    0.76
  -1  -2  -1   11.06    0.53
  -2   3  -1   10.39    0.70
   3  -1  -1    9.85    0.56
   3  -1  -1    9.89    0.74
  -1   3   1   10.24    0.76
  -1  -2  -1   11.82    0.94
  -1   3   1   10.12    0.69
   3  -2   1    9.84    0.72
   0  -3  -1  680.43   22.45
   3   0  -1  654.40   22.00
   0  -3  -1  666.00   22.14
   0   3   1  642.91   22.48
   0  -3  -1  667.61   22.16
  -3   3  -1  677.07   22.20
  -3   0   1  660.48   22.06
   0  -3  -1  653.64   22.09
  -3   3  -1  650.30   21.97
  -3   3  -1  674.53   22.17
   0   3   1  649.17   21.86
  -3   0   1  655.70   21.97
   4  -4  -1   39.76    2.13
  -4   4   1   38.71    2.04
  -4   4   1   36.14    1.54
   4   0   1   37.27    1.89
  -4   0  -1   36.01    1.73
  -4   4   1   34.88    1.70
   0  -4   1   35.45    2.01
   4  -4  -1   36.80    1.76
   0   4  -1   37.53    1.50
   4  -4  -1   32.05    1.70
  -4   0  -1   36.26    1.63
   0  -4   1   42.01    2.04
   0  -4   1   36.05    2.00
   0   4  -1   40.32    2.10
   0   4  -1   34.62    1.97
  -4   4   1   37.60    1.73
  -4   0  -1   34.40    1.82
   4   0   1   37.81    1.80
   4   0   1   35.91    1.89
   0   4  -1   37.70    1.55
  -4   0  -1   37.27    2.02
   1  -4   1    7.34    0.96
  -4   3   1    7.38    0.93
  -4   1  -1    6.75    0.47
   1  -4   1    7.61    0.96
  -4   1  -1    7.11    0.86
  -4   3   1    7.38    0.42
  -4   3   1    8.01    0.98
   3   1   1    7.97    0.80
  -4   3   1    6.67    0.43
  -4   1  -1    7.96    0.76
   1  -4   1    6.41    0.80
   3  -4  -1    7.24    0.96
  -4   3   1    6.74    0.61
   3  -4  -1    6.61    0.55
   1   3  -1    7.45    0.81
   3   1   1    6.87    0.80
   3  -4  -1    7.72    0.64
   3  -4  -1    7.30    0.65
  -4   3   1    6.82    0.63
   1   3  -1    8.23    0.96
  -4   1  -1    6.57    0.66
   3   1   1    8.50    0.99
   1  -4   1    7.14    0.87
   3   1   1    7.07    0.54
  -4   1  -1    7.00    0.78
  -1  -3   1    7.39    0.87
  -1  -3   1    7.57    0.93
  -3   4   1    7.71    0.90
  -1   4  -1    6.66    0.60
  -3  -1  -1    6.93    0.77
   4  -1   1    5.57    0.70
  -3   4   1    6.78    0.63
  -1  -3   1    5.83    0.83
  -1  -3   1    7.26    0.87
  -3  -1  -1    6.52    0.55
   4  -3  -1    6.43    0.69
  -3   4   1    6.71    0.61
  -1  -3   1    6.39    0.78
  -3   4   1    6.63    0.84
  -1   4  -1    7.56    0.91
  -3  -1  -1    6.33    0.70
   4  -3  -1    6.61    0.69
  -3  -1  -1    6.59    0.67
  -1   4  -1    8.04    0.84
  -3   4   1    6.29    0.59
  -3  -1  -1    8.07    0.93
   4  -1   1    6.07    0.76
   4  -1   1    6.74    0.49
  -1   4  -1    5.66    0.56
  -1   4  -1    7.62    0.88
   2   2  -1   82.93    3.63
  -4   2   1   90.15    3.18
  -4   2  -1   92.79    3.51
  -4   2  -1   87.43    3.70
   2  -4  -1   92.68    3.84
   2   2   1   93.03    3.72
  -4   2  -1   84.97    3.47
   2  -4   1   89.59    3.69
   2  -4   1   88.15    3.48
  -4   2   1   87.41    3.69
   2   2  -1   90.22    3.73
   2  -4  -1   95.06    3.48
  -4   2  -1   90.74    3.70
   2  -4  -1   90.50    3.48
   2   2   1   86.99    3.80
   2  -4  -1   92.17    3.48
   2   2   1   90.13    3.18
  -4   2   1   94.99    3.50
   2  -4   1   94.01    3.65
  -4   2   1   87.08    3.47
   2  -4   1   95.61    3.67
  -4   2   1   90.85    3.67
  -2  -2  -1   82.89    3.31
   4  -2  -1   86.77    3.35
  -2   4  -1   77.44    3.36
  -2  -2   1   81.59    3.41
  -2  -2   1   88.63    3.49
  -2   4   1   86.38    3.59
  -2  -2  -1   81.11    3.55
  -2  -2  -1   86.93    2.96
  -2  -2  -1   86.18    3.34
  -2   4  -1   83.20    3.31
   4  -2   1   88.18    3.37
  -2   4   1   80.90    3.28
  -2   4   1   81.61    3.35
  -2  -2  -1   77.37    3.32
  -2  -2   1   81.87    3.39
   4  -2  -1   83.45    3.29
   4  -2   1   84.35    3.33
  -2   4   1   83.61    3.30
  -2  -2   1   90.03    3.44
  -2   4   1   86.34    3.31
  -2   4  -1   86.21    3.41
  -2   4  -1   85.60    3.35
  -2   4  -1   79.51    3.41
   3   1  -1   62.70    2.74
  -4   1   1   61.95    2.64
   1   3   1   59.67    2.38
   3  -4   1   64.33    2.63
  -4   1   1   66.82    2.69
   3   1  -1   63.38    2.79
   1  -4  -1   62.96    2.68
  -4   1   1   64.69    2.47
  -4   3  -1   64.87    2.83
   1  -4  -1   58.54    2.74
   1   3   1   65.39    2.86
   3  -4   1   63.90    2.84
   1   3   1   61.29    3.00
  -4   1   1   62.27    2.64
   3  -4   1   62.60    2.45
   3  -4   1   63.29    2.64
  -4   1   1   63.52    2.80
   1  -4  -1   66.62    2.96
  -4   3  -1   64.20    2.61
  -4   3  -1   62.14    2.84
   1  -4  -1   61.91    2.80
  -4   3  -1   62.54    2.60
  -1  -3  -1   61.05    2.78
  -1   4   1   67.45    2.85
  -3   4  -1   68.46    2.62
  -1  -3  -1   67.88    2.76
   4  -1  -1   64.77    2.80
  -3   4  -1   62.27    2.82
   4  -3   1   68.98    2.76
  -1  -3  -1   67.61    2.36
   4  -1  -1   64.72    2.49
  -1   4   1   66.17    2.67
   4  -1  -1   65.53    2.78
  -3  -1   1   64.20    2.75
  -1   4   1   68.55    2.76
  -1   4   1   65.78    3.08
  -3  -1   1   66.81    2.88
   4  -3   1   68.59    2.78
  -3  -1   1   63.21    2.78
  -3  -1   1   68.54    2.44
  -1  -3  -1   64.91    2.73
  -3   4  -1   62.28    2.68
  -3  -1   1   65.48    2.81
  -3   4  -1   63.96    2.71
  -3   4  -1   65.44    2.84
  -1  -3  -1   61.86    3.01
  -4   0   1    0.58    0.31
  -4   4  -1    0.97    0.37
   4  -4   1    0.71    0.41
  -4   0   1    0.93    0.32
   4  -4   1    0.72    0.37
   0   4   1    1.07    0.32
   4   0  -1    0.92    0.46
  -4   0   1    0.37    0.36
  -4   4  -1    0.85    0.25
   0  -4  -1    0.53    0.37
  -4   4  -1    0.50    0.37
   0  -4  -1    0.59    0.42
   0  -4  -1    0.27    0.46
   4   0  -1    0.92    0.39
  -4   4  -1    1.07    0.51
   4  -4   1    0.71    0.19
   0   4   1    0.23    0.43
   0   4   1    0.62    0.40
  -4   4  -1    0.34    0.27
  -4   0   1    1.03    0.46
   5  -5  -1   76.36    3.31
   5   0   1   77.47    3.34
   5  -5  -1   81.83    3.38
  -5   0  -1   78.28    3.45
   0  -5   1   84.85    3.63
  -5   0  -1   78.27    3.27
   0   5  -1   78.06    2.99
   5   0   1   74.48    3.49
  -5   0  -1   82.76    3.74
  -5   5   1   75.88    3.66
   5  -5  -1   75.14    3.78
   0   5  -1   80.17    2.91
   0  -5   1   80.75    3.63
  -5   0  -1   79.47    3.14
  -5   5   1   76.90    3.27
  -5   5   1   78.24    2.99
   0   5  -1   79.72    3.72
   0  -5   1   82.75    3.71
  -5   1  -1  174.15    6.57
   4   1   1  175.96    6.67
  -5   4   1  176.17    5.98
   1  -5   1  187.46    6.88
  -5   4   1  183.39    6.01
  -5   4   1  182.49    6.88
  -5   1  -1  172.99    6.58
  -5   1  -1  180.67    6.85
   1   4  -1  171.43    6.80
   1  -5   1  185.61    6.93
  -5   1  -1  174.71    6.09
   1  -5   1  177.67    6.70
  -5   4   1  177.88    6.43
   4  -5  -1  159.06    6.20
   4  -5  -1  174.21    6.43
   4  -5  -1  170.95    6.91
   4  -5  -1  175.73    6.40
   4   1   1  174.81    6.69
   1   4  -1  181.99    6.89
  -1  -4   1  168.30    6.68
  -4   5   1  174.75    6.62
   5  -4  -1  170.63    6.36
  -1   5  -1  177.79    6.77
  -1   5  -1  175.97    6.15
  -4  -1  -1  172.40    6.47
   5  -4  -1  172.20    6.37
  -4  -1  -1  171.53    6.68
   5  -1   1  174.81    6.05
  -4   5   1  159.90    6.27
   5  -1   1  167.06    6.49
  -1   5  -1  175.73    6.22
  -4   5   1  180.04    6.23
   5  -1   1  169.18    6.46
  -4  -1  -1  174.54    6.12
  -1   5  -1  172.71    6.65
  -1   5  -1  181.67    6.56
  -4   5   1  169.54    6.28
  -1  -4   1  173.74    6.71
  -1  -4   1  176.43    6.68
  -4  -1  -1  166.80    6.30
  -5   3   1   69.86    2.99
   2   3  -1   73.85    3.36
   3  -5  -1   67.81    2.92
  -5   3   1   71.61    2.52
  -5   3   1   70.48    2.46
   2  -5   1   72.38    3.22
   3  -5  -1   77.16    2.99
  -5   2  -1   72.77    3.30
  -5   2  -1   71.78    2.40
   3  -5  -1   70.61    3.38
  -5   3   1   70.04    3.28
   2  -5   1   73.01    3.32
  -5   2  -1   68.88    3.02
   3  -5  -1   74.66    2.98
  -5   2  -1   72.43    3.21
   2  -5   1   71.71    3.27
   3   2   1   76.72    2.62
   3   2   1   72.77    3.27
   2   3  -1   64.56    3.20
  -2   5  -1   78.91    3.29
   5  -2   1   77.52    3.39
  -3  -2  -1   77.64    3.62
  -2  -3   1   83.46    3.48
  -3  -2  -1   80.56    2.88
  -2   5  -1   76.55    3.54
  -2   5  -1   84.05    3.48
   5  -2   1   79.55    3.37
  -3   5   1   81.40    3.30
  -3   5   1   82.90    3.41
  -3   5   1   79.99    3.28
  -2   5  -1   81.78    3.26
   5  -3  -1   81.11    3.32
  -2   5  -1   79.19    3.46
  -3  -2  -1   77.57    3.35
  -2  -3   1   81.23    3.60
  -3   5   1   71.76    3.23
   5  -3  -1   81.76    3.36
  -2   5  -1   75.81    3.44
   3   2  -1   19.79    1.43
   2  -5  -1   19.93    1.34
   2  -5  -1   21.42    1.60
   2   3   1   20.58    0.84
  -5   2   1   20.60    0.96
  -5   3  -1   21.64    1.56
  -5   2   1   18.90    1.27
   3  -5   1   25.28    1.62
   2  -5  -1   19.81    1.35
   3  -5   1   23.88    1.41
   2   3   1   19.09    1.49
   3  -5   1   19.62    1.20
   3   2  -1   19.88    1.52
  -5   3  -1   20.05    1.28
   3  -5   1   19.42    1.36
  -5   2   1   21.74    1.48
  -3  -2   1   21.85    0.75
  -2  -3  -1   22.02    0.85
  -2  -3  -1   21.91    1.67
  -2  -3  -1   23.97    1.42
  -3  -2   1   19.85    1.47
  -2   5   1   20.69    1.39
  -3  -2   1   19.31    1.38
  -3   5  -1   21.70    1.36
  -3  -2   1   21.37    0.75
  -3   5  -1   17.51    1.28
  -3   5  -1   18.80    1.32
   5  -2  -1   19.54    1.32
  -2   5   1   20.88    1.31
   5  -3   1   23.82    1.44
  -2   5   1   19.39    1.29
  -3   5  -1   20.10    1.42
  -2  -3  -1   21.97    1.36
  -2   5   1   21.59    1.35
  -3   5  -1   20.62    1.37
   5  -3   1   25.27    1.43
   5  -2  -1   21.45    1.39
   1   4   1   95.60    3.48
   4  -5   1   93.32    3.86
   4  -5   1   98.68    4.19
   1  -5  -1  100.92    4.11
  -5   4  -1  100.38    4.23
   4  -5   1   98.94    3.93
   1  -5  -1  100.58    4.22
   4  -5   1   87.86    3.54
  -5   1   1   92.70    3.86
  -5   1   1   96.17    3.92
  -5   1   1   97.60    4.13
   1   4   1   99.97    4.24
   4   1  -1   94.22    4.03
   4   1  -1   96.75    4.07
  -5   1   1   89.99    3.58
   1  -5  -1   95.59    4.10
  -5   4  -1   92.60    3.81
  -4  -1   1  102.37    4.22
  -1  -4  -1  100.73    4.15
  -1   5   1  102.42    4.19
  -4  -1   1  101.07    3.62
   5  -1  -1   99.99    4.07
   5  -1  -1   96.50    3.68
  -1  -4  -1   96.38    4.39
   5  -4   1   97.60    4.01
   5  -1  -1  100.37    4.11
  -4  -1   1  104.31    4.12
  -1  -4  -1   88.05    4.01
  -4   5  -1   98.43    3.78
  -4   5  -1  100.65    4.19
   5  -4   1  100.20    3.99
  -4  -1   1   94.31    3.93
  -1   5   1   93.88    3.84
  -4   5  -1   96.48    3.94
  -1  -4  -1   97.72    4.01
  -5   5  -1    2.02    0.77
   5  -5   1    4.22    0.73
  -5   5  -1    2.88    0.63
  -5   0   1    2.22    0.53
   0   5   1    3.28    0.51
   0  -5  -1    3.05    0.74
   5   0  -1    2.62    0.60
  -5   0   1    2.34    0.60
  -5   0   1    3.00    0.79
  -5   0   1    2.17    0.51
   0  -5  -1    3.41    0.85
  -5   5  -1    2.02    0.36
   0  -5  -1    4.56    0.84
   0   5   1    1.96    0.80
   5  -5   1    3.35    0.72
   5   0  -1    1.89    0.67
   0   6  -1   -0.12    0.70
  -6   6   1    0.33    0.43
   6  -6  -1    0.03    0.49
  -6   6   1    0.61    0.33
   6   0   1    0.68    0.52
   0   6  -1    0.36    0.22
   0  -6   1   -0.41    0.53
   0  -6   1    0.43    0.71
  -6   6   1    0.22    0.75
   6   0   1   -0.13    0.71
  -6   0  -1    0.86    0.50
  -6   0  -1    0.33    0.78
   0   6  -1    0.09    0.24
   0  -6   1    0.89    0.65
   6  -6  -1    0.72    0.53
  -6   1  -1   72.60    3.39
   1   5  -1   69.70    3.65
   5  -6  -1   76.61    3.29
   5  -6  -1   66.69    2.91
  -6   1  -1   70.01    2.80
  -6   1  -1   75.37    3.36
   5  -6  -1   66.32    3.67
  -6   5   1   71.09    3.21
   5   1   1   75.34    3.53
   5   1   1   73.00    3.49
   1  -6   1   74.91    3.47
   1  -6   1   78.37    3.65
  -6   5   1   73.62    2.62
   5  -6  -1   76.37    3.25
   1  -6   1   77.15    3.58
  -6   1  -1   79.34    3.76
  -6   5   1   73.26    2.61
  -6   5   1   80.36    3.81
  -1  -5   1   69.87    3.44
  -1  -5   1   67.04    3.37
  -5   6   1   67.93    3.44
   6  -1   1   73.56    3.40
   6  -1   1   67.39    2.75
   6  -5  -1   73.15    3.20
  -1   6  -1   73.69    2.87
  -1  -5   1   69.42    3.50
  -5  -1  -1   67.13    2.83
  -5   6   1   69.91    2.94
  -5  -1  -1   71.94    3.57
  -1   6  -1   71.22    3.51
   6  -1   1   71.69    3.34
  -1   6  -1   68.51    2.89
   6  -5  -1   69.13    3.20
  -5   6   1   64.29    3.03
  -5  -1  -1   66.65    3.26
   2  -6   1   13.96    1.45
   4  -6  -1   14.22    1.54
   2   4  -1   14.38    1.47
  -6   2  -1   14.04    0.58
   4   2   1   15.33    1.46
  -6   2  -1   13.80    1.43
  -6   4   1   13.99    1.13
   2  -6   1   13.69    1.51
   4  -6  -1   12.41    1.08
  -6   4   1   14.50    1.70
  -6   2  -1   16.45    1.41
  -6   2  -1   13.18    1.16
   2  -6   1   12.69    1.31
   4  -6  -1   14.05    1.15
  -4  -2  -1   13.84    1.26
  -4   6   1   15.51    1.21
  -2   6  -1   15.31    1.15
   6  -2   1   16.22    1.40
  -4   6   1   15.04    1.39
  -2  -4   1   17.03    1.48
  -4  -2  -1   13.92    1.60
  -2  -4   1   13.52    1.42
   6  -4  -1   15.99    1.33
  -2   6  -1   16.67    1.19
  -2   6  -1   14.66    1.27
   6  -4  -1   15.44    1.26
  -2   6  -1   17.30    1.49
  -2  -4   1   14.90    1.32
  -2  -4   1   15.88    1.53
  -4  -2  -1   15.12    0.82
  -4   6   1   14.32    1.18
   6  -2   1   15.53    1.31
  -6   3  -1   21.54    1.44
   3  -6   1   18.28    1.54
  -6   3   1   18.27    1.35
  -6   3  -1   19.74    1.63
   3  -6  -1   19.89    1.70
  -6   3  -1   20.79    1.69
   3  -6   1   16.48    1.45
   3   3  -1   22.84    1.75
   3  -6  -1   21.37    1.42
   3   3   1   22.72    1.71
  -6   3   1   17.34    1.54
   3  -6   1   19.94    1.59
   3  -6  -1   22.12    1.47
   6  -3  -1   20.04    1.54
  -3  -3  -1   20.66    1.82
  -3  -3   1   20.41    1.55
  -3   6  -1   21.28    1.53
  -3   6   1   22.38    1.54
  -3  -3  -1   19.77    1.47
  -3   6  -1   19.81    1.52
  -3   6   1   20.11    1.43
  -3   6  -1   22.84    1.51
   6  -3   1   18.99    1.46
   6  -3  -1   19.99    1.46
   6  -3   1   21.21    1.59
  -3  -3   1   22.94    1.75
  -3   6   1   19.85    1.43
  -3  -3  -1   21.19    1.51
  -3   6   1   21.23    1.50
  -3  -3   1   22.16    1.59
   2  -6  -1   65.55    3.21
   2   4   1   57.48    3.12
  -6   4  -1   60.83    2.80
   4   2  -1   62.88    3.16
   2  -6  -1   56.98    2.91
  -6   2   1   57.63    2.28
  -6   2   1   65.79    3.18
   2  -6  -1   59.66    2.98
   4  -6   1   61.75    2.89
   4  -6   1   62.32    3.15
  -6   2   1   65.01    3.04
  -6   2   1   58.98    2.86
   4  -6   1   54.87    2.61
   4  -6   1   60.54    2.92
  -6   4  -1   64.00    3.22
  -4   6  -1   58.19    2.84
  -4  -2   1   59.38    2.06
  -4  -2   1   59.71    2.06
  -4   6  -1   58.37    2.96
   6  -2  -1   66.87    3.02
  -4  -2   1   55.98    2.92
  -2  -4  -1   60.91    2.95
  -2  -4  -1   58.23    2.85
  -2   6   1   58.21    2.76
   6  -4   1   55.80    2.81
   6  -2  -1   62.00    2.91
  -2  -4  -1   59.22    3.29
   6  -4   1   62.15    2.93
  -2   6   1   61.38    2.72
  -4   6  -1   59.65    2.74
  -4  -2   1   62.13    3.08
  -2   6   1   61.19    3.05
   1  -6  -1    3.96    0.85
   5  -6   1    2.49    0.86
   5  -6   1    3.24    0.49
  -6   1   1    4.04    0.80
   5  -6   1    3.39    0.77
   1   5   1    3.51    0.30
  -6   5  -1    3.07    0.95
  -6   1   1    3.38    0.93
   1   5   1    3.46    0.35
   1   5   1    2.97    0.93
   1  -6  -1    3.66    0.84
   1  -6  -1    4.10    0.94
  -6   1   1    2.91    0.50
   5  -6   1    2.65    0.69
   5   1  -1    2.46    0.80
  -6   5  -1    3.32    0.69
  -6   1   1    2.80    0.69
  -5   6  -1    3.43    0.71
  -1  -5  -1    3.34    0.96
  -5  -1   1    3.61    0.78
  -5  -1   1    3.67    0.52
  -1  -5  -1    3.87    0.92
  -1  -5  -1    3.39    0.84
  -5  -1   1    4.28    0.93
   6  -1  -1    3.07    0.53
  -5  -1   1    3.15    0.47
  -5   6  -1    3.55    0.60
  -1   6   1    3.65    0.59
   6  -1  -1    4.59    1.02
  -5   6  -1    6.20    1.14
   6  -5   1    2.88    0.72
   6  -5   1    4.02    0.83
  -1   6   1    4.31    0.62
  -1   6   1    5.30    1.09
  -6   0   1   79.50    3.82
  -6   6  -1   74.93    3.83
  -6   6  -1   72.17    2.77
   0   6   1   74.36    3.84
   0  -6  -1   76.49    3.56
   0   6   1   72.01    2.98
   6  -6   1   76.26    3.55
  -6   6  -1   72.22    3.37
   6  -6   1   76.82    3.50
  -6   0   1   76.28    3.42
   6   0  -1   73.07    3.36
   0   6   1   73.43    2.87
  -6   0   1   75.86    3.20
   0  -6  -1   77.29    3.65
   0  -6  -1   79.49    3.80
   6   0  -1   77.74    3.73
  -7   7   1    0.91    0.29
  -7   0  -1    1.06    0.56
  -7   7   1    1.92    0.33
   0  -7   1    1.21    0.83
   7   0   1    1.31    0.96
   7  -7  -1    1.13    0.74
   7   0   1    0.80    0.53
   0  -7   1    1.63    0.83
   0  -7   1    0.80    0.79
   0   7  -1    0.79    0.97
  -7   7   1    0.65    0.92
   7  -7  -1    0.85    0.64
  -7   0  -1    0.94    0.91
  -7   1  -1    2.98    1.09
   6  -7  -1    3.06    0.73
   1  -7   1    3.14    0.95
   6   1   1    1.95    0.84
   1  -7   1    3.87    0.97
   1   6  -1    4.29    1.14
   1  -7   1    3.64    1.05
   6  -7  -1    1.66    1.00
   6  -7  -1    2.94    0.80
  -7   1  -1    3.62    0.49
  -7   1  -1    3.82    0.85
  -7   6   1    3.93    1.13
  -1   7  -1    2.12    0.98
   7  -1   1    2.20    0.92
   7  -1   1    2.36    0.47
  -1  -6   1    2.68    0.94
  -6   7   1    2.96    1.09
  -1   7  -1    2.04    0.54
   7  -6  -1    3.84    0.92
  -1   7  -1    3.59    0.56
  -6  -1  -1    4.49    1.15
  -6  -1  -1    3.20    0.58
  -1  -6   1    2.63    0.95
   7  -6  -1    4.61    0.90
  -6   7   1    4.00    0.85
  -6   7   1    3.63    0.67
  -1  -6   1    2.85    0.99
   5  -7  -1   -0.37    0.73
  -7   2  -1    0.74    0.68
   5  -7  -1    0.52    0.54
   2  -7   1    0.47    0.62
   2  -7   1    0.72    0.70
  -7   2  -1    0.82    0.79
  -7   5   1    1.00    0.85
   5   2   1    0.71    0.76
   2   5  -1   -0.11    0.79
   2  -7   1    1.12    0.78
   5  -7  -1    0.75    0.52
   7  -5  -1    0.95    0.69
   7  -2   1    0.17    0.68
  -2  -5   1   -0.10    0.58
  -5   7   1    0.98    0.59
   7  -2   1    0.64    0.63
   7  -5  -1   -0.22    0.52
  -5   7   1    1.58    0.80
  -2   7  -1    0.48    0.75
  -5  -2  -1    0.93    0.85
  -2  -5   1    2.08    0.92
  -5   7   1    0.81    0.57
  -2   7  -1    0.17    0.48
  -2   7  -1    0.28    0.57
  -2  -5   1    1.01    0.70
  -2  -5   1    0.12    0.68
  -5  -2  -1    0.48    0.25
   3  -7   1    0.88    0.74
   3  -7   1    0.71    0.67
   4  -7  -1    1.25    0.62
  -7   4   1    1.80    0.86
  -7   3  -1    1.12    0.75
   3   4  -1    0.85    0.85
   4  -7  -1    1.30    0.84
   3  -7   1    1.47    0.70
   4  -7  -1    1.69    0.62
  -7   3  -1    2.33    0.90
   4   3   1   -0.02    0.72
  -3  -4   1    0.57    0.76
  -3  -4   1    1.84    0.74
  -4   7   1    0.27    0.62
   7  -3   1    1.14    0.67
  -4   7   1    0.92    0.56
  -3   7  -1    1.23    0.61
   7  -4  -1    0.73    0.62
  -4  -3  -1    0.68    0.55
  -4  -3  -1    1.40    0.93
  -4   7   1    1.60    0.70
   7  -4  -1    2.43    0.83
  -3   7  -1    1.24    0.74
  -3   7  -1    1.08    0.59
   7  -3   1    1.25    0.75
   4  -7   1   16.24    1.49
   3  -7  -1   17.86    1.54
   4  -7   1   16.86    1.58
   4  -7   1   19.52    1.77
  -7   4  -1   18.14    1.96
  -7   3   1   17.83    1.73
   4   3  -1   18.95    1.78
  -7   3   1   18.34    1.76
   3  -7  -1   19.55    1.54
   3   4   1   19.30    1.84
   3  -7  -1   19.64    1.83
  -3  -4  -1   14.16    1.83
  -3  -4  -1   12.80    1.47
  -3  -4  -1   16.13    1.48
  -3   7   1   14.71    1.53
   7  -3  -1   14.55    1.41
   7  -4   1   15.61    1.57
  -4   7  -1   13.17    1.50
  -4   7  -1   14.47    1.36
  -3   7   1   16.36    1.40
   7  -4   1   14.83    1.44
  -4   7  -1   18.21    1.50
  -4  -3   1   15.73    1.52
  -4  -3   1   15.65    1.70
   7  -3  -1   16.47    1.56
  -3   7   1   15.00    1.25
   2  -7  -1   44.02    2.68
   5   2  -1   45.72    2.78
   2  -7  -1   42.89    2.56
   5  -7   1   40.59    2.73
   2   5   1   42.31    2.79
  -7   5  -1   43.61    2.87
   5  -7   1   41.85    2.41
  -7   2   1   41.65    1.72
  -7   2   1   40.56    2.45
   5  -7   1   44.90    2.50
   2  -7  -1   41.74    2.50
  -7   2   1   42.32    2.73
  -5   7  -1   47.06    2.30
  -2  -5  -1   48.09    2.97
  -5  -2   1   44.25    2.76
  -5   7  -1   45.50    2.70
  -2   7   1   45.83    2.75
   7  -2  -1   44.78    2.68
  -2  -5  -1   42.44    2.62
  -5   7  -1   42.70    2.47
   7  -5   1   41.79    2.48
  -2  -5  -1   40.23    2.42
  -2  -5  -1   47.38    2.81
  -2   7   1   45.17    2.26
   7  -5   1   41.48    2.53
   6   1  -1   10.60    1.38
  -7   6  -1   12.23    1.71
   6  -7   1   12.87    1.52
   1  -7  -1   11.98    1.45
  -7   1   1   12.18    1.25
   1   6   1   12.21    1.80
   1  -7  -1   12.22    1.53
   1  -7  -1   14.33    1.68
  -7   1   1   12.11    1.66
   6  -7   1   13.05    1.43
  -7   1   1    8.14    0.85
  -1  -6  -1   14.36    1.76
  -6   7  -1   12.72    1.00
  -1  -6  -1   13.81    1.65
  -6  -1   1   14.04    0.92
   7  -1  -1   14.20    1.04
  -1   7   1   12.59    1.76
  -6  -1   1   11.96    1.70
  -1   7   1   13.08    1.01
  -6   7  -1   14.93    1.93
  -1   7   1   10.81    1.11
   7  -1  -1   11.80    1.56
  -6  -1   1   12.59    0.91
   7  -6   1   12.69    1.47
  -1  -6  -1   12.69    1.50
  -1  -6  -1   11.67    1.34
   7  -6   1   12.64    1.50
  -7   7  -1    9.05    1.61
   0   7   1    7.14    0.62
  -7   0   1    6.78    0.94
   0  -7  -1    7.17    1.23
   0   7   1    7.03    1.42
   0  -7  -1    9.19    1.44
   7  -7   1    6.77    1.22
   0   7   1    8.13    0.56
  -7   0   1    9.38    1.61
   7   0  -1    7.43    1.04
   0  -7  -1    6.90    1.14
   7  -7   1    6.95    1.14
  -8   2  -1    1.98    0.86
   2  -8   1    3.04    1.02
  -8   6   1    0.70    1.05
   2  -8   1    1.43    0.97
   6   2   1    1.16    0.93
   2   6  -1    2.46    1.20
   6  -8  -1    2.43    0.80
   6  -8  -1    3.45    1.23
  -8   2  -1    2.55    1.13
   6  -8  -1    1.34    0.76
   2  -8   1    2.34    0.90
   8  -6  -1    1.60    0.77
  -6   8   1    3.39    1.11
  -2  -6   1    1.46    0.99
  -6   8   1    3.07    0.75
  -6  -2  -1    2.70    1.18
  -6  -2  -1    1.08    0.27
  -2   8  -1    1.92    0.61
   8  -2   1    2.22    0.96
  -2  -6   1    2.59    0.95
  -6  -2  -1    1.86    0.26
  -2   8  -1    2.43    1.08
   8  -6  -1    2.55    0.93
  -2  -6   1    0.56    0.77
  -8   3  -1   17.17    1.90
   5   3   1   19.44    2.13
   3  -8   1   18.09    1.73
   3  -8   1   14.00    1.71
   5  -8  -1   17.55    1.58
   5  -8  -1   19.38    2.10
   3  -8   1   15.30    1.82
  -8   3  -1   14.20    1.90
   3   5  -1   21.52    2.35
  -8   5   1   21.55    2.17
   5  -8  -1   20.11    1.61
  -3   8  -1   20.43    1.91
   8  -5  -1   20.84    1.90
   8  -3   1   17.49    1.72
  -5   8   1   19.50    1.65
  -3   8  -1   19.45    1.57
   8  -5  -1   18.10    1.74
  -5   8   1   19.73    1.63
  -3  -5   1   21.37    2.34
   8  -3   1   21.69    1.99
  -3  -5   1   19.83    1.99
  -5  -3  -1   19.37    1.87
  -5  -3  -1   20.12    2.18
  -3  -5   1   20.03    2.11
  -5   8   1   18.83    1.85
   4  -8   1   99.92    4.81
  -8   4   1  101.07    5.04
   4  -8  -1   99.76    4.48
  -8   4   1  109.01    5.07
  -8   4  -1  107.29    5.05
   4   4   1  104.65    5.03
  -8   4  -1  107.36    5.13
   4  -8  -1  100.33    4.93
   4  -8  -1   90.28    4.43
   4   4  -1  109.36    5.11
   8  -4  -1   98.44    4.69
  -4   8   1   94.31    4.35
  -4   8   1  101.37    4.65
  -4  -4   1  100.18    4.79
  -4   8   1  109.64    4.65
  -4  -4  -1  102.09    5.20
  -4  -4   1  106.29    5.08
   8  -4   1  100.50    4.67
   8  -4   1  100.09    4.77
  -4  -4  -1   96.89    4.64
  -4   8  -1  103.10    4.60
  -4   8  -1   98.19    4.94
   8  -4  -1  102.17    4.66
  -4   8  -1  105.79    4.56
  -8   3   1   31.21    2.31
   3  -8  -1   28.70    2.26
   5   3  -1   27.93    2.35
  -8   5  -1   30.25    2.55
   5  -8   1   24.44    2.17
   3  -8  -1   26.62    2.03
   5  -8   1   24.84    2.03
   3  -8  -1   23.19    1.90
   5  -8   1   27.57    2.05
  -8   3   1   27.04    2.34
  -8   5  -1   27.37    2.47
   3   5   1   26.99    2.35
   8  -5   1   21.36    1.90
  -5   8  -1   26.24    2.11
  -3   8   1   22.51    1.73
  -3  -5  -1   33.29    2.67
  -5  -3   1   26.29    2.29
   8  -3  -1   23.51    2.08
   8  -3  -1   23.59    1.97
  -5   8  -1   27.68    1.91
   8  -5   1   26.45    2.09
  -3  -5  -1   24.87    2.20
  -3   8   1   22.43    1.73
  -3   8   1   24.52    2.10
  -3  -5  -1   24.02    2.08
  -5  -3   1   25.37    2.06
   2  -8  -1    7.14    1.26
   6  -8   1    6.57    1.13
   2   6   1    5.39    1.38
   6   2  -1    5.63    1.29
  -8   2   1    5.68    1.10
   6  -8   1    4.59    1.09
   2  -8  -1    5.29    1.21
   2  -8  -1    5.30    1.02
  -8   2   1    5.65    0.45
  -8   6  -1    7.92    1.66
  -8   2   1    5.85    1.40
  -6   8  -1    6.14    1.33
  -2  -6  -1    7.05    1.26
   8  -2  -1    5.25    1.26
   8  -6   1    6.59    1.17
   8  -6   1    5.82    1.20
  -2   8   1    6.33    0.90
  -2   8   1    7.37    1.43
  -2  -6  -1    3.93    1.15
  -6  -2   1    7.99    1.54
  -6   8  -1    7.20    1.00
  -2  -6  -1    8.42    1.52
   0   0   2    0.37    0.13
   0   0  -2    0.12    0.10
   0   0  -2    0.24    0.09
   0   0  -2    0.25    0.09
   0   0   2    0.17    0.10
   0   0  -2    0.03    0.07
   0   0   2    0.00    0.05
   0   0   2    0.06    0.06
   1  -1  -2    3.97    0.37
  -1   1   2    3.74    0.36
  -1   0  -2    3.87    0.28
  -1   0  -2    3.69    0.33
  -1   1   2    3.58    0.22
   1  -1  -2    4.44    0.36
  -1   0  -2    4.17    0.37
  -1   1   2    4.10    0.22
   0   1  -2    4.11    0.43
   0  -1   2    3.63    0.24
   0  -1   2    4.32    0.46
   1  -1  -2    3.54    0.22
   1   0   2    3.75    0.28
  -1   1   2    3.66    0.26
   1   0   2    4.21    0.36
  -1   1   2    3.87    0.33
   0  -1   2    4.92    0.53
   1   0   2    3.85    0.28
   0   1  -2    4.41    0.47
   0   1  -2    3.42    0.26
   1   0   2    3.88    0.34
   1  -1  -2    3.79    0.22
   1   0   2    3.92    0.25
   0   1  -2    3.86    0.36
  -1   0  -2    4.52    0.30
   0  -1   2    3.46    0.25
  -1   0  -2    3.62    0.23
   0  -1   2    3.68    0.34
  -1   1  -2    5.41    0.41
  -1   1  -2    5.00    0.29
   0  -1  -2    5.20    0.26
   1  -1   2    5.57    0.37
   1  -1   2    5.60    0.37
  -1   0   2    5.70    0.38
   0   1   2    5.36    0.36
   1   0  -2    5.26    0.37
  -1   1  -2    4.96    0.35
   1  -1   2    4.54    0.28
   0  -1  -2    5.68    0.27
   0  -1  -2    4.84    0.34
  -1   1  -2    5.47    0.36
  -1   0   2    5.76    0.36
  -1   0   2    5.42    0.31
   1   0  -2    5.62    0.33
   0  -1  -2    6.40    0.72
   0  -1  -2    5.72    0.36
  -1   0   2    5.42    0.36
   0   1   2    5.36    0.36
   1   0  -2    5.44    0.37
   1  -1   2    5.38    0.40
   0   1   2    5.79    0.57
  -2   0  -2    6.34    0.47
  -2   2   2    5.81    0.55
  -2   0  -2    6.08    0.50
  -2   2   2    5.13    0.36
   2  -2  -2    5.43    0.38
   2  -2  -2    5.51    0.56
   0   2  -2    5.85    0.65
   0  -2   2    5.29    0.49
   0   2  -2    5.64    0.64
   2   0   2    4.45    0.43
  -2   0  -2    5.64    0.54
   0  -2   2    5.76    0.72
   0  -2   2    4.97    0.61
   2  -2  -2    5.64    0.40
   2   0   2    4.74    0.45
   0   2  -2    4.89    0.50
   0  -2   2    5.18    0.52
  -2   0  -2    5.09    0.36
   0   2  -2    5.19    0.33
   2   0   2    4.91    0.49
   2   0   2    5.62    0.42
  -2   2   2    5.01    0.36
  -2   0  -2    5.10    0.44
  -2   2   2    5.24    0.37
   2   0   2    4.67    0.45
  -2   2   2    5.44    0.52
   1   1   2  492.40   16.62
   1   1   2  495.89   16.39
  -1   2  -2  508.48   17.08
  -1   2   2  516.12   17.21
   2   0  -2  353.62   11.73
   0  -2  -2  349.90   11.74
   2  -2   2  354.20   11.53
  -2   0   2  343.67   11.73
   2  -2   2  353.25   11.85
  -2   2  -2  352.73   11.78
  -2   2  -2  347.12   11.84
   0  -2  -2  351.25   12.17
  -2   0   2  352.25   11.61
  -2   0   2  337.98   11.74
   0  -2  -2  352.57   11.68
  -2   2  -2  354.40   11.73
   0   2   2  361.94   11.68
   0   2   2  325.04   12.12
  -3   3   2  401.86   13.17
  -3   0  -2  385.86   13.39
   0  -3   2  398.33   13.71
   0  -3   2  408.94   13.70
   3   0   2  399.10   13.35
  -3   3   2  390.44   13.63
   0   3  -2  396.13   13.59
  -3   3   2  389.49   13.26
   3   0   2  384.63   13.38
  -3   0  -2  387.23   13.59
   0   3  -2  402.99   13.12
   0   3  -2  400.66   13.62
   0  -3   2  383.79   13.54
   0  -3   2  396.81   13.49
   3  -3  -2  406.12   13.28
  -3   0  -2  396.36   13.20
   3  -3  -2  402.04   13.29
   3  -3  -2  399.07   13.70
   0   3  -2  389.52   13.57
  -3   0  -2  401.19   13.40
  -3   3   2  399.86   13.60
  -3   3   2  397.58   13.25
   3   0   2  392.42   13.41
   0   3  -2  392.81   13.12
  -3   0  -2  393.99   13.39
   3   0   2  395.81   13.44
  -3   2   2  114.80    4.08
   2   1   2  115.95    4.41
  -3   1  -2  116.31    3.82
  -3   2   2  121.83    3.96
   1   2  -2  114.25    4.21
   1   2  -2  113.04    4.35
   1  -3   2  110.48    4.41
  -3   1  -2  117.40    4.16
  -3   2   2  115.05    4.34
   2   1   2  114.53    4.18
   2   1   2  109.00    4.08
   2   1   2  111.26    4.14
  -3   1  -2  111.32    4.29
   2  -3  -2  105.97    3.98
  -3   2   2  114.84    4.08
   1  -3   2  115.72    4.25
   2  -3  -2  112.21    4.41
  -3   2   2  114.11    3.91
   2  -3  -2  115.52    4.07
  -3   1  -2  113.50    4.16
   1  -3   2  116.50    4.21
  -3   1  -2  116.02    4.27
   2  -3  -2  112.28    3.98
   1  -3   2  107.73    4.37
  -2   3   2  127.65    4.45
  -2   3   2  126.32    4.69
  -2  -1  -2  130.01    4.58
  -1  -2   2  130.40    4.71
   3  -2  -2  122.97    4.76
  -1   3  -2  126.71    4.81
  -1  -2   2  124.04    4.73
  -2   3   2  126.47    4.50
   3  -1   2  123.65    4.60
  -1   3  -2  129.82    4.71
  -2   3   2  126.39    4.46
  -1  -2   2  130.00    4.67
   3  -2  -2  130.49    4.54
  -2  -1  -2  129.51    4.55
   3  -1   2  127.37    4.30
  -2  -1  -2  129.53    4.47
   3  -1   2  118.85    4.65
  -1   3  -2  125.99    4.69
   3  -2  -2  127.35    4.54
  -1   3  -2  128.99    4.52
  -2  -1  -2  128.30    4.57
  -2   3   2  123.37    4.79
  -2  -1  -2  124.78    4.80
  -1   3  -2  128.85    4.80
  -3   2  -2    8.51    0.64
  -3   2  -2    9.36    0.66
   2  -3   2    9.11    0.72
  -3   1   2    9.40    0.58
  -3   2  -2   10.23    0.77
  -3   1   2    8.78    0.66
   2  -3   2    9.24    0.62
   1  -3  -2    9.29    0.66
  -3   2  -2    7.49    0.75
   1  -3  -2   10.24    0.67
  -3   1   2   10.01    0.69
   2   1  -2    9.17    0.78
   2  -3   2    9.53    0.72
   1  -3  -2    8.92    0.66
   1  -3  -2    9.94    0.94
   1   2   2    8.81    0.62
   1   2   2    7.88    0.84
  -3   1   2   10.55    0.78
   1   2   2   10.38    0.78
   2  -3   2    9.53    0.73
  -3   1   2    8.43    0.68
  -1   3   2    8.35    0.61
  -1  -2  -2    9.10    0.68
  -2  -1   2   11.57    0.74
  -2   3  -2    8.51    0.62
  -2  -1   2    8.20    0.41
  -2   3  -2    8.17    0.64
  -2  -1   2    7.84    0.68
  -1   3   2    7.49    0.59
  -2   3  -2    8.72    0.72
   3  -2   2    8.38    0.72
  -1  -2  -2    8.74    0.89
  -1   3   2    9.89    0.72
   3  -1  -2    9.14    0.67
  -1  -2  -2    8.88    0.53
  -1  -2  -2    8.67    0.61
  -2   3  -2    7.77    0.64
  -2  -1   2    8.61    0.70
  -2  -1   2    8.84    0.71
  -2  -1   2    7.88    0.41
  -1  -2  -2    9.23    0.63
   3  -1  -2    7.71    0.53
   3  -2   2    9.48    0.70
   3  -1  -2    8.18    0.66
   3  -2   2    8.57    0.67
  -2   3  -2    8.02    0.65
  -1   3   2    8.75    0.66
  -1   3   2    9.52    0.90
   0  -3  -2    1.02    0.26
  -3   0   2    1.01    0.29
   0  -3  -2    0.14    0.40
   0   3   2    0.61    0.36
   3  -3   2    1.30    0.37
   3  -3   2    1.48    0.36
   3   0  -2    0.89    0.32
   0  -3  -2    1.38    0.38
   0   3   2    1.06    0.28
   3  -3   2    1.11    0.19
  -3   3  -2    1.25    0.24
  -3   3  -2    1.39    0.33
  -3   0   2    0.44    0.29
   0  -3  -2    1.14    0.33
   0  -3  -2    1.25    0.38
  -3   0   2    1.14    0.31
  -3   0   2    0.93    0.34
   3   0  -2    0.84    0.33
  -3   3  -2    1.17    0.39
  -3   3  -2    1.03    0.31
  -3   0   2    1.60    0.39
   0   3   2    1.39    0.55
  -3   3  -2    1.06    0.33
   0  -4   2   13.10    1.18
   4   0   2   11.93    1.02
  -4   4   2   12.19    0.85
   0   4  -2   11.45    0.67
  -4   4   2   12.56    0.76
   0   4  -2   12.62    1.06
   4   0   2   12.20    0.94
  -4   4   2   12.64    0.84
   0   4  -2   11.86    0.66
   0  -4   2   11.17    1.09
  -4   0  -2   13.99    0.97
   4   0   2   12.53    0.90
   4  -4  -2   11.98    0.87
  -4   0  -2   12.24    0.77
   4   0   2   11.88    0.99
   0  -4   2   13.26    1.03
  -4   0  -2   12.61    0.99
   4  -4  -2   12.53    1.18
   4  -4  -2   13.07    0.91
  -4   0  -2   10.13    1.06
   0   4  -2   11.51    1.12
   3  -4  -2   17.56    0.98
   3   1   2   17.78    0.99
   1   3  -2   20.88    1.38
   1  -4   2   15.66    1.13
  -4   3   2   17.35    1.27
   1  -4   2   18.23    1.18
   1  -4   2   18.96    1.38
  -4   1  -2   18.72    1.30
   3   1   2   19.23    1.20
   3  -4  -2   18.43    1.37
   3  -4  -2   19.65    1.02
  -4   1  -2   19.65    1.15
   1  -4   2   17.05    1.37
   1   3  -2   19.02    1.22
   3   1   2   18.40    1.21
  -4   1  -2   19.84    1.24
  -4   3   2   17.26    1.04
  -4   1  -2   18.79    1.16
   3  -4  -2   17.16    0.98
  -4   3   2   16.55    1.24
  -4   3   2   18.82    0.88
  -4   3   2   19.28    0.85
   3   1   2   17.89    1.30
  -4   3   2   20.08    1.07
  -4   1  -2   18.45    0.81
   4  -1   2   15.53    1.08
  -3  -1  -2   16.63    0.99
  -3  -1  -2   14.48    0.99
  -3   4   2   16.49    1.20
  -1  -3   2   14.00    1.09
   4  -3  -2   14.80    0.95
  -3  -1  -2   13.97    0.98
  -3   4   2   14.04    1.11
  -1   4  -2   14.83    1.15
  -3  -1  -2   15.84    0.90
  -1  -3   2   15.14    1.18
  -3   4   2   16.33    0.92
  -3   4   2   14.95    0.90
  -1   4  -2   13.76    1.11
  -1   4  -2   16.22    1.15
  -1  -3   2   13.45    1.08
  -1  -3   2   16.14    1.17
  -1   4  -2   15.72    0.92
  -1   4  -2   15.63    1.16
  -1   4  -2   15.33    0.91
  -3  -1  -2   15.91    1.22
   4  -1   2   16.04    1.08
  -3   4   2   15.41    0.92
   4  -1   2   15.85    0.78
   4  -1   2   15.71    1.04
   4  -3  -2   15.03    0.98
  -4   2   2   49.04    2.31
  -4   2  -2   49.70    2.36
   2  -4  -2   51.67    2.05
  -4   2  -2   54.51    2.22
  -4   2  -2   48.97    2.17
   2   2  -2   54.51    2.47
   2   2  -2   47.78    2.24
   2   2   2   50.10    1.99
   2  -4  -2   51.40    2.07
  -4   2   2   51.28    1.94
   2  -4   2   50.33    2.37
   2   2   2   49.46    2.29
  -4   2   2   46.48    2.11
   2  -4  -2   48.16    2.51
   2  -4   2   49.16    2.27
   2  -4   2   49.43    2.34
   2  -4   2   50.09    2.18
  -4   2   2   50.84    2.14
   2  -4  -2   45.28    2.10
   2   2   2   48.60    2.50
  -4   2  -2   52.09    2.36
  -4   2   2   48.21    2.36
  -2  -2  -2   50.60    2.18
  -2  -2   2   47.99    2.30
  -2   4  -2   49.64    2.27
  -2   4   2   50.17    2.15
  -2  -2  -2   53.94    2.55
  -2   4   2   48.61    2.13
   4  -2   2   49.92    2.23
  -2   4   2   50.62    2.49
  -2   4   2   52.73    2.21
  -2  -2  -2   50.57    1.94
  -2   4   2   49.45    2.26
  -2  -2  -2   49.75    2.22
  -2  -2   2   54.29    2.34
   4  -2  -2   48.92    2.19
  -2  -2   2   53.09    2.31
  -2   4  -2   51.97    2.23
  -2  -2  -2   47.15    2.16
   4  -2   2   50.28    2.23
  -2  -2   2   50.14    2.32
  -2   4  -2   51.71    2.27
  -2   4  -2   49.84    2.33
  -2   4  -2   47.30    2.29
   3   1  -2   71.18    2.99
   1   3   2   66.17    2.92
   1  -4  -2   64.24    2.83
   3  -4   2   68.67    2.60
  -4   1   2   69.95    2.82
  -4   3  -2   66.90    2.77
   3  -4   2   60.52    2.76
  -4   3  -2   64.22    2.99
  -4   1   2   68.24    2.81
   3  -4   2   69.10    2.85
   1   3   2   66.19    3.22
   1  -4  -2   63.87    2.85
   1  -4  -2   66.83    2.81
   1  -4  -2   71.50    3.20
  -4   1   2   67.35    2.64
   1   3   2   63.33    2.63
  -4   1   2   67.43    2.80
  -4   3  -2   69.23    2.97
  -4   1   2   64.05    2.92
  -4   3  -2   71.72    2.80
   3  -4   2   72.26    2.98
  -3  -1   2   70.26    2.49
  -3   4  -2   68.45    2.83
  -3  -1   2   69.71    2.92
  -1  -3  -2   67.90    2.80
  -3  -1   2   66.77    2.91
  -1  -3  -2   70.93    2.52
   4  -3   2   68.00    2.85
  -1   4   2   66.18    2.72
   4  -1  -2   70.86    2.88
  -1  -3  -2   66.74    2.88
  -1  -3  -2   72.59    2.81
  -1  -3  -2   65.31    3.19
  -1   4   2   62.98    3.16
  -3   4  -2   63.94    2.80
  -3   4  -2   67.02    2.69
  -3  -1   2   70.63    2.91
  -3  -1   2   66.14    2.86
  -3   4  -2   67.73    2.90
  -3  -1   2   68.68    2.46
  -1   4   2   67.52    2.78
   4  -1  -2   65.38    2.85
  -3   4  -2   72.08    2.97
   4  -1  -2   66.95    2.62
  -1   4   2   67.95    2.90
   4  -3   2   70.56    2.87
  -4   0   2    7.89    0.74
   0  -4  -2    9.96    0.94
   0  -4  -2   10.97    0.94
   4   0  -2    9.79    0.94
   0   4   2    7.86    0.94
   4  -4   2    8.51    0.50
  -4   4  -2    9.60    0.91
   0   4   2    8.84    0.72
  -4   0   2    9.84    0.98
   0   4   2   11.02    1.13
  -4   4  -2    9.51    0.81
   4  -4   2   10.39    0.93
  -4   0   2    8.19    0.73
  -4   4  -2    8.74    0.57
  -4   4  -2   11.89    1.08
   4   0  -2   10.35    0.87
   4  -4   2   10.61    0.90
  -4   0   2    9.32    0.88
   0  -4  -2    9.52    0.80
   0  -4  -2    9.44    1.17
  -4   4  -2    7.97    0.77
  -5   5   2    2.11    0.42
   5   0   2    2.15    0.69
   5   0   2    1.14    0.51
   0  -5   2    1.42    0.63
  -5   0  -2    0.89    0.65
   5  -5  -2    1.00    0.46
  -5   5   2    1.25    0.43
   5  -5  -2    2.39    0.58
  -5   0  -2    1.48    0.56
   0   5  -2    1.96    0.32
  -5   0  -2    2.48    0.59
  -5   0  -2    1.98    0.43
   5  -5  -2    0.79    0.67
   0   5  -2    1.71    0.72
   0  -5   2    3.01    0.72
   0   5  -2    1.45    0.30
   0  -5   2    0.82    0.62
   0   5  -2    1.88    0.58
  -5   5   2    0.69    0.65
  -5   4   2   60.79    2.69
   4   1   2   59.15    2.56
   1   4  -2   66.41    3.00
  -5   1  -2   67.42    3.15
  -5   4   2   64.02    2.42
   4  -5  -2   62.60    3.23
   4   1   2   61.61    2.90
   1  -5   2   68.57    2.95
   4  -5  -2   61.77    2.66
   4  -5  -2   63.84    2.69
   4  -5  -2   57.56    2.55
  -5   4   2   65.71    2.37
  -5   1  -2   61.32    2.37
   1   4  -2   65.23    3.14
  -5   4   2   68.42    3.19
   1  -5   2   67.66    3.22
  -5   1  -2   66.20    2.89
   4   1   2   60.74    2.88
   1  -5   2   72.49    3.23
  -5   1  -2   62.29    2.89
   5  -1   2   65.02    2.50
  -1   5  -2   67.74    3.12
  -4  -1  -2   61.74    2.71
  -1   5  -2   62.52    2.97
  -4  -1  -2   67.24    3.19
  -4  -1  -2   61.58    2.61
  -4  -1  -2   67.42    2.93
  -1   5  -2   67.80    2.63
  -4   5   2   62.49    2.69
  -1  -4   2   63.43    3.16
   5  -4  -2   65.93    2.80
  -1   5  -2   64.30    3.05
   5  -1   2   67.58    3.00
  -1   5  -2   64.01    2.63
   5  -1   2   61.36    2.89
  -1  -4   2   61.74    3.01
  -4   5   2   65.40    3.04
  -1  -4   2   61.24    3.08
  -4   5   2   66.98    2.67
   5  -4  -2   64.77    2.81
  -4   5   2   63.48    2.71
  -5   2  -2   62.64    2.72
   3   2   2   65.38    2.93
   3  -5  -2   57.92    2.57
  -5   3   2   61.35    2.94
  -5   2  -2   59.00    2.85
   2  -5   2   61.84    3.02
   2  -5   2   65.37    2.87
  -5   3   2   58.97    2.61
   2   3  -2   63.44    3.05
   2   3  -2   56.68    2.77
   3  -5  -2   61.95    2.53
  -5   2  -2   60.12    2.92
  -5   3   2   61.44    2.21
  -5   3   2   60.57    2.29
   2  -5   2   61.84    2.99
   3   2   2   60.23    2.35
   3  -5  -2   62.93    3.13
   3  -5  -2   60.13    2.54
  -3   5   2   64.07    2.68
   5  -2   2   60.72    2.72
  -3  -2  -2   60.55    2.68
   5  -3  -2   61.04    2.70
   5  -3  -2   58.29    2.63
  -3  -2  -2   63.38    2.33
  -2   5  -2   57.64    2.82
  -2  -3   2   65.33    2.93
  -2  -3   2   60.00    2.80
  -3  -2  -2   59.87    3.02
  -2   5  -2   54.36    2.57
  -3   5   2   58.96    2.57
  -2   5  -2   61.26    2.86
  -2   5  -2   53.24    2.78
  -3   5   2   54.29    2.53
  -2   5  -2   59.08    2.77
   5  -2   2   63.34    2.78
  -2   5  -2   63.87    2.64
   3  -5   2   72.31    2.98
   3  -5   2   74.51    3.22
   2  -5  -2   72.78    3.47
   3  -5   2   69.39    3.23
   2   3   2   77.09    3.35
   3   2  -2   71.05    3.33
  -5   2   2   69.81    3.19
  -5   3  -2   71.42    3.35
  -5   2   2   72.30    3.06
  -5   3  -2   72.06    3.05
   2  -5  -2   76.77    3.07
   2   3   2   75.72    2.70
   2  -5  -2   70.84    2.99
  -5   2   2   68.81    2.75
   3  -5   2   73.22    3.25
  -3   5  -2   71.86    3.17
  -2  -3  -2   71.66    3.08
  -3  -2   2   68.61    3.19
  -2  -3  -2   72.41    2.63
  -2   5   2   74.60    3.06
   5  -2  -2   74.33    3.13
   5  -3   2   75.02    3.17
  -3  -2   2   76.98    3.25
  -3   5  -2   73.54    3.18
  -2   5   2   70.66    3.01
  -2   5   2   76.85    3.21
  -3   5  -2   74.48    3.08
  -2   5   2   69.38    3.10
  -2  -3  -2   66.85    3.04
   5  -3   2   73.64    3.14
  -2  -3  -2   71.16    3.06
  -3   5  -2   72.40    3.46
   5  -2  -2   72.03    3.14
  -2  -3  -2   73.40    3.54
  -3   5  -2   71.67    3.23
  -5   1   2   90.79    3.77
  -5   1   2   93.62    3.94
   1  -5  -2   90.86    3.83
   4  -5   2   94.70    3.84
  -5   1   2   91.33    3.71
  -5   1   2   82.28    3.46
   4  -5   2   87.99    3.95
   1  -5  -2   96.21    3.92
   4  -5   2   91.59    3.42
   4  -5   2   92.00    3.77
  -5   4  -2   86.39    3.65
   4   1  -2   89.55    3.90
   1   4   2   87.28    3.42
   1  -5  -2   91.51    4.09
   1   4   2   89.67    3.98
  -5   4  -2   95.07    4.08
  -1  -4  -2   95.83    4.38
   5  -4   2   93.15    3.89
   5  -4   2   92.46    3.92
   5  -1  -2   91.56    3.60
  -4   5  -2   92.17    3.64
  -1  -4  -2   95.11    3.92
  -1   5   2   92.54    3.77
  -4   5  -2   96.76    4.08
  -4  -1   2   92.53    3.45
  -1  -4  -2   90.08    3.80
  -4  -1   2  100.07    4.07
  -4  -1   2   96.75    3.44
  -1   5   2   99.47    4.05
  -4  -1   2   86.33    4.31
  -4  -1   2  100.36    4.06
   5  -1  -2  101.58    4.04
  -4   5  -2   95.85    3.87
  -1  -4  -2   95.53    3.96
  -5   0   2   24.47    1.71
   5  -5   2   22.57    1.52
   0  -5  -2   22.63    1.60
  -5   0   2   23.21    1.35
  -5   5  -2   25.29    1.53
   0  -5  -2   23.02    1.48
  -5   0   2   21.24    1.37
   5   0  -2   25.31    1.74
  -5   5  -2   23.03    1.77
   5   0  -2   24.82    1.54
  -5   0   2   23.89    1.33
   0  -5  -2   24.96    1.85
   0   5   2   23.83    1.77
   0  -5  -2   24.80    1.61
  -5   0   2   25.28    1.63
  -5   5  -2   23.40    1.09
   5  -5   2   23.79    1.58
   0   5   2   23.25    1.33
  -6   6   2    2.43    0.67
   6  -6  -2    3.34    0.76
  -6   6   2    2.99    0.51
   0   6  -2    3.88    0.37
  -6   0  -2    4.45    1.14
  -6   0  -2    2.90    0.68
   6   0   2    4.53    1.03
   0  -6   2    3.27    0.80
   0   6  -2    3.05    0.97
  -6   0  -2    3.37    0.56
  -6   6   2    3.04    0.99
   0  -6   2    2.83    0.92
   0   6  -2    3.50    0.33
   6  -6  -2    3.84    0.76
   6   0   2    3.74    0.71
   0  -6   2    5.39    1.06
  -6   1  -2   18.68    1.70
   5  -6  -2   15.12    1.83
  -6   5   2   16.19    0.88
   1  -6   2   18.58    1.69
   5  -6  -2   15.21    1.20
   1  -6   2   18.19    1.60
  -6   5   2   15.47    1.21
   5   1   2   18.12    1.51
  -6   5   2   18.87    1.76
  -6   1  -2   18.11    0.94
   1   5  -2   18.76    1.76
  -6   1  -2   15.95    1.36
   1  -6   2   19.27    1.46
  -6   5   2   19.18    0.92
   5   1   2   17.99    1.60
   5  -6  -2   17.19    1.29
  -6   1  -2   16.68    1.42
   6  -5  -2   14.42    1.28
  -1   6  -2   17.76    1.06
  -5   6   2   15.78    1.59
  -5  -1  -2   14.47    1.70
   6  -1   2   15.83    1.50
  -1  -5   2   13.89    1.35
  -5   6   2   16.26    1.21
   6  -1   2   15.82    1.43
  -1  -5   2   16.11    1.54
  -1   6  -2   15.50    1.05
   6  -5  -2   16.48    1.29
  -5  -1  -2   16.71    1.10
  -5   6   2   16.46    1.12
  -5  -1  -2   15.52    1.36
  -1   6  -2   17.21    1.64
   6  -1   2   14.81    0.95
  -1  -5   2   15.53    1.60
   4  -6  -2   18.93    1.73
  -6   4   2   18.26    1.28
  -6   4   2   18.76    1.67
  -6   4   2   17.49    0.79
   4  -6  -2   17.52    1.20
   2   4  -2   15.30    1.61
  -6   2  -2   17.28    1.47
   2  -6   2   17.21    1.44
   4   2   2   16.69    1.49
  -6   2  -2   17.01    1.34
   4  -6  -2   15.84    1.14
   2  -6   2   15.17    1.52
   2  -6   2   16.02    1.59
  -6   4   2   17.42    0.74
  -6   2  -2   16.83    1.57
  -2   6  -2   19.07    1.56
   6  -2   2   18.40    1.44
  -2   6  -2   19.03    1.28
  -2  -4   2   18.21    1.58
   6  -4  -2   18.50    1.37
  -4  -2  -2   18.27    1.73
  -4   6   2   19.15    1.52
  -4   6   2   17.53    1.30
  -2  -4   2   17.56    1.61
  -2  -4   2   19.70    1.61
  -2   6  -2   19.34    1.47
  -4  -2  -2   16.88    1.35
  -4   6   2   19.19    1.31
   6  -2   2   16.34    1.48
  -4   6   2   15.47    1.21
  -4  -2  -2   17.22    0.98
  -2   6  -2   18.59    1.27
   6  -4  -2   19.10    1.43
   3  -6   2   55.93    2.91
  -6   3  -2   61.39    3.05
  -6   3  -2   54.40    2.64
   3   3  -2   59.94    3.05
  -6   3   2   54.64    2.91
  -6   3   2   55.73    2.63
  -6   3  -2   50.62    2.85
   3  -6   2   56.10    2.96
   3   3   2   55.69    2.06
   3  -6  -2   56.87    2.56
  -6   3   2   55.37    2.02
   3  -6  -2   58.21    3.14
  -6   3   2   53.80    2.10
   3  -6  -2   55.36    2.52
   3   3   2   53.75    2.90
   3  -6   2   57.62    2.86
  -3   6  -2   51.05    2.58
  -3  -3  -2   53.75    1.92
   6  -3   2   46.09    2.57
   6  -3  -2   50.70    2.54
  -3  -3  -2   53.91    2.60
  -3   6   2   53.13    2.55
  -3  -3   2   50.13    2.65
  -3   6  -2   53.15    2.54
  -3  -3  -2   50.14    2.97
  -3   6   2   51.09    2.46
   6  -3   2   48.55    2.55
  -3  -3   2   53.43    2.78
  -3   6  -2   51.07    2.66
   6  -3  -2   47.49    2.56
  -3   6   2   50.36    2.52
  -3  -3   2   54.89    2.75
  -3   6   2   52.15    2.50
  -6   4  -2   60.02    3.19
  -6   4  -2   57.36    2.79
   2   4   2   64.12    3.21
   2  -6  -2   62.03    2.90
   4  -6   2   59.82    2.94
   2  -6  -2   62.95    3.25
   4  -6   2   58.62    3.06
   4  -6   2   61.38    3.01
  -6   2   2   57.70    2.83
  -6   2   2   58.19    2.94
  -6   2   2   64.00    3.15
  -6   2   2   61.84    2.43
   2  -6  -2   59.75    2.86
   4   2  -2   65.21    3.21
   2   4   2   60.18    2.17
   4  -6   2   55.23    2.61
  -4   6  -2   56.24    2.82
  -2  -4  -2   55.22    3.20
  -2   6   2   53.74    2.55
   6  -2  -2   53.40    2.74
   6  -4   2   57.85    2.85
  -4   6  -2   49.61    2.68
  -2  -4  -2   57.56    2.78
   6  -2  -2   53.20    2.77
  -4  -2   2   55.35    2.83
  -4  -2   2   58.34    2.91
  -2   6   2   58.09    2.88
  -4   6  -2   57.41    2.63
   6  -4   2   59.57    2.83
  -2  -4  -2   59.99    2.74
  -6   1   2   11.48    1.19
   5   1  -2   12.58    1.44
   5  -6   2   14.91    1.31
   5  -6   2   12.81    1.32
  -6   5  -2   17.21    1.66
  -6   1   2   12.97    0.98
   1   5   2   13.64    1.66
  -6   1   2   13.00    1.40
  -6   1   2   15.22    1.22
  -6   5  -2   11.57    1.15
   1  -6  -2   12.94    1.33
   5  -6   2   10.50    0.83
   1  -6  -2   12.95    1.55
   1  -6  -2   15.24    1.35
   1   5   2   13.38    0.82
  -5  -1   2   13.19    0.86
  -1  -5  -2   15.53    1.46
  -5  -1   2   14.41    1.41
  -1   6   2   13.28    1.09
  -5   6  -2   13.80    1.01
   6  -1  -2   16.19    1.07
  -5   6  -2   15.08    1.26
  -5   6  -2   15.25    1.57
  -1  -5  -2   12.31    1.30
  -5  -1   2   12.37    1.30
   6  -5   2   15.09    1.33
  -1  -5  -2   13.29    1.66
   6  -5   2   14.27    1.35
  -1   6   2   16.05    1.73
   6  -1  -2   13.47    1.37
  -5  -1   2   13.20    0.86
  -1  -5  -2   15.07    1.24
   6   0  -2    7.01    0.99
  -6   6  -2    4.93    0.38
  -6   6  -2    5.86    1.24
   6  -6   2    5.08    0.94
   0  -6  -2    7.27    1.08
  -6   0   2    5.80    1.13
   6   0  -2    4.92    1.06
   0   6   2    6.31    0.73
   6  -6   2    5.71    1.04
  -6   0   2    4.82    0.70
  -6   6  -2    4.36    0.82
   0   6   2    4.80    1.19
   0   6   2    5.17    0.61
   0  -6  -2    5.11    1.15
   0  -6  -2    5.28    0.99
  -6   0   2    5.07    0.74
   7  -7  -2    4.15    0.94
  -7   7   2    6.10    1.37
   7   0   2    4.96    0.88
   7   0   2    4.58    1.18
   0   7  -2    5.93    1.41
  -7   0  -2    5.20    1.36
   7  -7  -2    5.07    0.92
   0  -7   2    5.69    1.14
  -7   0  -2    3.75    0.81
  -7   7   2    5.45    0.60
   0  -7   2    5.04    1.18
  -7   7   2    5.23    0.57
   0  -7   2    6.73    1.16
  -7   1  -2    4.00    1.22
  -7   6   2    5.05    1.25
  -7   1  -2    3.50    0.46
   1  -7   2    5.95    1.22
   6   1   2    3.63    0.92
   6  -7  -2    2.84    0.75
   6  -7  -2    5.18    0.86
   1   6  -2    3.39    1.13
  -7   1  -2    4.27    0.90
   1  -7   2    5.90    1.13
   1  -7   2    4.45    0.97
   6   1   2    5.02    1.14
   6  -7  -2    6.76    1.49
  -6  -1  -2    3.33    1.11
   7  -6  -2    4.54    0.86
  -1  -6   2    2.76    1.03
  -1   7  -2    7.11    1.41
  -1  -6   2    5.12    1.10
  -6  -1  -2    3.80    0.64
  -6   7   2    3.55    0.72
   7  -1   2    4.97    0.60
   7  -6  -2    4.21    0.88
  -6   7   2    4.11    1.14
  -1   7  -2    4.64    0.64
  -1  -6   2    3.93    0.95
  -6   7   2    3.90    0.81
  -1   7  -2    5.16    0.64
   7  -1   2    3.38    0.98
   5  -7  -2   64.34    3.67
  -7   5   2   62.41    3.08
  -7   2  -2   67.37    3.63
   5  -7  -2   61.09    2.98
   2  -7   2   63.92    3.23
   5   2   2   63.71    3.42
  -7   5   2   67.40    3.65
   2  -7   2   72.10    3.57
   5  -7  -2   64.34    2.99
   2   5  -2   64.34    3.60
   2  -7   2   71.07    3.63
  -7   2  -2   64.39    3.32
  -2   7  -2   67.42    2.99
  -5   7   2   65.04    3.15
  -5  -2  -2   75.49    3.89
  -2  -5   2   72.56    3.80
  -5   7   2   69.67    3.56
   7  -5  -2   67.47    3.27
  -2   7  -2   69.74    3.54
   7  -2   2   64.99    3.36
  -2  -5   2   69.34    3.66
  -5  -2  -2   67.68    2.67
  -5   7   2   67.19    3.13
  -2   7  -2   63.99    3.29
   7  -2   2   66.44    3.44
   7  -5  -2   69.84    3.35
  -2  -5   2   71.65    3.59
  -7   3  -2   15.46    1.75
   3  -7   2   15.78    1.51
   4  -7  -2   16.84    1.84
   3   4  -2   17.96    1.96
   4  -7  -2   16.00    1.30
   3  -7   2   13.66    1.68
   4   3   2   17.44    1.72
  -7   3  -2   14.62    1.77
   3  -7   2   16.40    1.87
   4  -7  -2   17.55    1.30
  -7   4   2   17.29    1.93
   7  -4  -2   20.74    1.58
  -4   7   2   21.56    1.53
   7  -3   2   19.30    1.62
  -3  -4   2   20.11    1.82
  -4  -3  -2   20.74    2.12
  -4  -3  -2   19.68    0.78
  -3  -4   2   21.04    1.84
   7  -4  -2   18.25    1.60
  -4   7   2   21.16    1.61
  -4   7   2   20.77    1.73
  -3  -4   2   21.36    1.84
  -3   7  -2   17.74    1.65
  -3   7  -2   20.23    1.50
   7  -3   2   19.74    1.72
  -4  -3  -2   17.56    1.58
  -3   7  -2   18.60    1.57
   3  -7  -2   11.11    1.59
   4   3  -2   10.85    1.53
   4  -7   2    5.82    1.10
   4  -7   2    8.77    1.23
   3   4   2    9.39    1.44
  -7   4  -2    8.79    1.38
   3  -7  -2   10.43    1.16
  -7   4  -2    7.32    1.36
  -7   3   2    9.64    1.39
   3  -7  -2    7.20    1.05
  -7   3   2   11.48    1.50
   4  -7   2    6.94    1.19
  -7   3   2    8.09    0.41
  -7   3   2    8.01    0.39
   7  -4   2    9.65    1.29
   7  -3  -2    8.59    1.30
  -4  -3   2   10.99    1.42
  -3   7   2   10.10    1.03
   7  -3  -2    9.90    1.28
  -3  -4  -2   10.91    1.31
  -4   7  -2   10.48    1.29
  -3   7   2    9.01    1.20
   7  -4   2    9.18    1.22
  -4   7  -2    9.99    1.31
  -4   7  -2    9.04    1.18
  -4  -3   2   12.24    1.53
  -3  -4  -2   11.71    1.40
  -3   7   2    9.53    1.32
  -3  -4  -2    8.37    1.54
   5   2  -2   30.99    2.32
  -7   2   2   34.16    2.13
  -7   2   2   32.08    2.33
   2  -7  -2   34.89    2.40
   5  -7   2   33.69    2.21
   2   5   2   31.60    2.36
   2  -7  -2   29.70    2.04
  -7   5  -2   36.27    2.54
   5  -7   2   33.31    2.34
   2  -7  -2   28.57    1.97
  -7   2   2   30.49    1.46
   5  -7   2   32.34    2.11
  -2   7   2   35.34    2.00
  -2  -5  -2   27.60    1.98
  -5   7  -2   33.78    2.21
  -2  -5  -2   37.90    2.70
  -5   7  -2   32.01    2.28
  -2   7   2   35.55    2.41
   7  -5   2   38.79    2.29
  -2  -5  -2   41.40    2.45
   7  -5   2   44.06    2.45
  -5   7  -2   38.26    2.03
  -2  -5  -2   39.01    2.49
   7  -2  -2   34.70    2.35
  -5  -2   2   32.69    2.35
   6  -7   2   42.65    2.61
  -7   6  -2   46.67    3.02
  -7   1   2   46.03    2.89
  -7   1   2   43.59    2.41
   1  -7  -2   39.43    2.74
   1  -7  -2   50.55    2.66
   6  -7   2   44.78    2.69
   1  -7  -2   45.30    2.63
  -7   1   2   42.58    2.79
   6   1  -2   46.66    2.77
   1   6   2   47.94    3.02
  -6   7  -2   47.01    2.10
   7  -6   2   43.02    2.59
  -6  -1   2   46.90    2.89
  -1  -6  -2   35.81    2.32
   7  -6   2   44.81    2.68
  -6  -1   2   44.67    1.94
  -1  -6  -2   42.69    2.87
   7  -1  -2   48.70    2.85
  -6  -1   2   49.19    1.98
  -1   7   2   46.01    2.93
   7  -1  -2   43.26    2.15
  -1  -6  -2   45.25    2.70
  -1   7   2   45.28    2.15
  -6   7  -2   47.22    2.93
  -1  -6  -2   45.75    2.65
  -7   7  -2   28.97    2.42
   0   7   2   24.92    1.37
   7   0  -2   26.92    1.85
  -7   0   2   29.05    2.44
  -7   0   2   26.95    1.66
   0  -7  -2   27.91    2.25
   0   7   2   26.58    1.30
   7  -7   2   29.96    2.21
   0  -7  -2   29.41    2.03
   0  -7  -2   24.35    1.80
   0  -7  -2   30.18    2.10
   7  -7   2   24.61    1.99
   0   7   2   25.09    2.32
   2  -8   2  120.51    5.36
  -8   6   2  117.27    5.68
   2  -8   2  106.05    4.95
  -8   2  -2  110.21    5.06
   6  -8  -2  109.73    4.75
   2  -8   2  118.27    5.27
   6   2   2  120.13    5.44
   2   6  -2  113.24    5.52
   6  -8  -2  109.78    4.81
  -8   2  -2  113.68    5.55
   6  -8  -2  113.17    5.70
   8  -6  -2  114.69    5.12
  -2  -6   2  116.20    5.44
  -2   8  -2  118.39    5.47
  -2  -6   2  118.01    5.52
  -6   8   2  123.20    5.47
  -6  -2  -2  110.82    4.10
   8  -6  -2  110.69    4.99
  -6   8   2  116.76    4.78
  -2   8  -2  115.89    4.54
  -6   8   2  109.97    4.92
   8  -2   2  102.06    5.19
  -6  -2  -2  112.83    5.62
  -2  -6   2  117.68    5.20
   3  -8   2    5.92    1.22
   5  -8  -2    5.42    0.94
  -8   3  -2    7.62    1.48
   3  -8   2    6.54    1.41
   3  -8   2    5.34    1.11
  -8   5   2    7.94    1.58
   3   5  -2    5.58    1.39
   5  -8  -2    7.15    1.00
  -8   3  -2    6.61    1.27
   5   3   2    9.51    1.55
   5  -8  -2    7.19    1.48
  -5   8   2    7.92    1.22
  -5  -3  -2   11.07    1.90
  -3  -5   2    8.66    1.63
   8  -3   2    9.81    1.41
  -3  -5   2    5.80    1.26
  -3   8  -2   11.69    1.60
  -5  -3  -2    8.12    1.31
   8  -5  -2    6.38    1.13
   8  -3   2    6.71    1.32
  -3  -5   2    7.73    1.43
  -5   8   2    6.38    1.24
   8  -5  -2    6.85    1.22
  -5   8   2    5.93    1.02
  -3   8  -2    7.74    1.08
  -8   4   2    0.73    0.91
   4  -8  -2    1.94    1.05
  -8   4  -2    1.32    0.94
   4  -8   2    3.39    1.17
   4  -8   2    1.60    0.89
   4  -8  -2    1.24    0.61
   4  -8  -2    1.01    0.66
   4   4  -2    0.73    0.99
  -8   4   2    1.33    0.98
  -8   4  -2    2.32    1.03
   4   4   2    1.13    0.94
   4  -8   2    1.52    0.90
  -4   8  -2    2.38    0.89
   8  -4  -2    2.06    0.87
   8  -4   2    2.74    1.01
   8  -4  -2    3.39    1.04
  -4  -4   2    2.02    0.99
  -4   8  -2    2.23    0.93
  -4   8   2    1.35    0.63
  -4  -4   2    3.26    1.03
  -4   8   2    2.31    0.89
  -4   8   2    3.14    0.89
   8  -4   2    2.86    0.89
  -4  -4  -2    2.41    0.81
  -4  -4  -2    1.96    1.17
  -8   3   2   33.38    2.32
   5  -8   2   27.79    2.26
   3   5   2   28.71    2.41
   3  -8  -2   28.39    2.30
  -8   5  -2   27.72    2.45
   3  -8  -2   23.54    1.86
  -8   3   2   29.51    2.41
   3  -8  -2   22.83    1.78
   5   3  -2   26.16    2.35
  -8   5  -2   26.58    2.43
   5  -8   2   27.44    2.23
   5  -8   2   25.16    2.09
  -5  -3   2   27.99    2.22
  -5   8  -2   30.96    2.21
  -3  -5  -2   25.65    2.21
  -5  -3   2   25.04    2.25
  -3   8   2   26.53    1.87
  -3  -5  -2   30.49    2.17
   8  -5   2   23.95    2.00
   8  -5   2   25.75    2.15
  -3   8   2   27.07    2.18
   8  -3  -2   24.91    2.10
  -3  -5  -2   26.77    2.58
  -5   8  -2   27.65    1.91
   2  -8  -2   30.56    2.36
   2  -8  -2   32.94    2.18
   6  -8   2   31.32    2.36
  -8   2   2   29.62    2.10
   2   6   2   28.80    2.50
   6   2  -2   28.60    2.42
   2  -8  -2   27.77    2.04
  -8   2   2   29.94    2.52
   6  -8   2   25.88    2.11
  -8   6  -2   30.85    2.62
  -2  -6  -2   29.02    2.34
  -2   8   2   28.73    2.38
  -6  -2   2   32.46    2.47
  -6   8  -2   32.98    2.54
  -2   8   2   30.04    1.85
  -6   8  -2   30.83    1.84
   8  -6   2   32.07    2.29
  -2  -6  -2   32.28    2.31
   8  -6   2   25.54    2.21
  -2  -6  -2   27.47    2.47
  -6  -2   2   30.45    2.42
   8  -2  -2   29.30    2.35
   0   0  -3   26.49    1.04
   0   0   3   25.13    1.01
   0   0   3   27.68    1.07
   0   0  -3   25.60    1.12
   0   0  -3   26.01    1.08
   0   0   3   26.20    1.09
   1  -1  -3    4.08    0.38
   0  -1   3    4.95    0.32
   1   0   3    3.87    0.39
  -1   1   3    4.24    0.38
   0  -1   3    4.42    0.38
   1   0   3    3.56    0.37
   1  -1  -3    4.79    0.25
   0  -1   3    5.24    0.57
  -1   0  -3    4.39    0.31
  -1   0  -3    4.00    0.30
   1  -1  -3    3.99    0.41
  -1   1   3    4.26    0.23
  -1   1   3    2.84    0.37
  -1   1   3    4.33    0.24
   1   0   3    4.22    0.31
   0  -1   3    4.26    0.51
   0   1  -3    4.85    0.36
  -1   0  -3    3.86    0.40
   1   0   3    4.52    0.29
   0   1  -3    4.92    0.40
   0   1  -3    4.09    0.50
  -1   0  -3    4.35    0.40
   1   0   3    4.62    0.32
  -1   1   3    3.86    0.31
   0   1  -3    4.33    0.51
  -1   0  -3    4.18    0.28
   1   0  -3    7.26    0.42
   0   1   3    6.95    0.47
   0   1   3    6.41    0.66
  -1   0   3    6.43    0.40
  -1   1  -3    6.19    0.43
   1  -1   3    7.01    0.38
   0   1   3    6.70    0.43
  -1   0   3    7.12    0.46
  -1   1  -3    7.90    0.47
   1  -1   3    7.17    0.46
   0  -1  -3    6.76    0.70
   0   1   3    6.74    0.30
   1  -1   3    6.21    0.44
   1  -1   3    7.13    0.50
   0  -1  -3    7.44    0.47
   1   0  -3    6.20    0.41
  -1   0   3    6.81    0.40
   1   0  -3    7.71    0.48
  -1   1  -3    6.82    0.38
  -1   1  -3    6.46    0.49
  -1   0   3    6.19    0.44
   0  -1  -3    7.21    0.43
  -1   1  -3    6.94    0.41
   0  -1  -3    7.11    0.29
  -2   2   3  580.69   18.77
   2   0   3  551.99   18.71
   0  -2   3  555.67   18.70
  -2   2   3  579.88   18.68
   0   2  -3  555.92   18.80
   0   2  -3  530.45   18.52
   2   0   3  553.92   18.66
   0  -2   3  564.31   18.87
   1  -2   3   83.86    3.25
  -2   1   3   84.61    3.03
  -2   1   3   87.36    3.05
   1  -2  -3   85.21    2.86
   1   1   3   86.98    3.02
  -2   1   3   82.77    3.03
   1   1  -3   88.49    3.25
   1  -2  -3   82.25    3.37
   1  -2   3   84.33    3.01
  -2   1  -3   87.63    3.23
  -2   1   3   84.34    3.12
   1   1   3   85.21    3.08
   1   1  -3   84.06    2.88
   1  -2  -3   87.29    3.07
   1  -2   3   82.26    3.09
   1   1   3   82.36    3.14
   1   1   3   82.29    3.01
   1   1   3   80.35    3.33
   1  -2  -3   84.39    2.86
  -2   1   3   87.49    3.21
   1  -2  -3   82.38    3.13
   1  -2   3   85.25    3.13
  -2   1  -3   86.16    3.09
  -2   1  -3   87.59    3.19
  -2   1  -3   87.76    3.09
   1  -2   3   85.12    3.24
  -1  -1   3   83.91    3.20
   2  -1   3   89.28    3.14
  -1  -1  -3   85.21    3.10
  -1   2  -3   81.11    3.14
  -1  -1   3   84.29    3.02
   2  -1   3   84.93    3.13
  -1  -1   3   83.52    2.90
  -1   2  -3   86.28    3.24
  -1   2  -3   85.81    3.15
  -1  -1  -3   88.16    3.41
  -1   2   3   85.53    2.95
  -1   2   3   87.63    3.19
   2  -1  -3   85.09    3.08
  -1   2   3   85.86    3.40
  -1  -1  -3   84.62    3.03
  -1   2  -3   84.32    3.22
   2  -1  -3   96.30    3.11
   2  -1   3   86.26    2.88
   2  -1  -3   90.95    3.22
  -1   2   3   84.99    2.94
  -1   2   3   83.41    3.09
  -1   2  -3   85.10    3.04
   2  -1   3   82.00    3.23
  -1  -1  -3   86.03    3.03
  -1  -1   3   84.07    3.21
  -1  -1  -3   86.27    3.09
   0   2   3 1000.00   33.44
  -3   0  -3  154.71    5.57
   3  -3  -3  159.56    5.88
  -3   0  -3  152.75    5.56
   0  -3   3  155.82    5.55
   0   3  -3  151.26    5.62
   3  -3  -3  155.77    5.41
  -3   3   3  155.65    5.82
  -3   3   3  155.05    5.38
   3   0   3  150.72    5.63
   3  -3  -3  157.07    5.42
  -3   3   3  156.64    5.77
   3   0   3  151.56    5.59
  -3   0  -3  156.98    5.60
  -3   3   3  155.92    5.40
   0  -3   3  150.80    5.70
   0  -3   3  159.30    5.91
   3   0   3  144.96    5.74
   0  -3   3  163.23    5.95
  -3   0  -3  158.16    5.36
  -3   0  -3  149.55    5.78
   3   0   3  151.90    5.57
   0   3  -3  158.78    5.84
   3   0   3  150.92    5.46
   0   3  -3  156.54    5.31
  -3   3   3  159.87    5.40
   0   3  -3  158.89    5.81
   1  -3   3   64.33    2.41
   1   2  -3   56.53    2.61
  -3   2   3   60.90    2.35
   2   1   3   60.47    2.41
   1   2  -3   61.65    2.40
  -3   1  -3   62.22    2.57
   1  -3   3   62.07    2.76
  -3   2   3   62.42    2.56
   1  -3   3   60.75    2.52
   2   1   3   58.68    2.45
   2   1   3   60.92    2.41
   2  -3  -3   63.50    2.25
  -3   1  -3   61.81    2.11
  -3   2   3   59.94    2.29
  -3   1  -3   59.11    2.43
  -3   1  -3   59.04    2.43
   2  -3  -3   62.67    2.37
   2  -3  -3   62.84    2.24
   2   1   3   64.25    2.48
  -3   2   3   62.52    2.63
  -3   1  -3   60.29    2.59
   2  -3  -3   60.41    2.75
   2   1   3   58.36    2.67
   1  -3   3   60.33    2.72
  -3   2   3   61.22    2.35
  -2   3   3   56.77    2.45
  -1   3  -3   58.86    2.47
  -1   3  -3   57.97    2.37
  -1   3  -3   64.57    2.66
  -2   3   3   57.39    2.16
  -2  -1  -3   56.10    2.27
  -2  -1  -3   58.11    2.28
   3  -1   3   57.47    2.36
   3  -1   3   57.70    2.47
  -1   3  -3   59.66    2.30
   3  -2  -3   59.30    2.29
  -1  -2   3   56.42    2.48
   3  -2  -3   61.94    2.56
  -2   3   3   58.76    2.28
  -2   3   3   56.61    2.59
  -1  -2   3   55.52    2.47
  -1   3  -3   58.98    2.59
   3  -2  -3   58.31    2.28
  -2   3   3   58.04    2.17
  -2  -1  -3   60.10    2.32
  -2  -1  -3   58.17    2.31
   3  -1   3   57.67    2.37
  -1  -2   3   59.50    2.34
  -2  -1  -3   58.65    2.61
   3  -1   3   56.95    2.09
  -3   1   3   35.93    1.59
  -3   1   3   36.53    1.58
   1  -3  -3   34.22    1.45
   1  -3  -3   36.63    1.47
   1   2   3   33.58    1.58
  -3   2  -3   33.25    1.71
   1   2   3   32.57    1.90
   2  -3   3   33.72    1.66
   1  -3  -3   37.15    1.61
  -3   2  -3   33.35    1.56
  -3   1   3   35.47    1.57
   1  -3  -3   36.38    1.60
   1   2   3   33.68    1.64
   2  -3   3   36.33    1.62
  -3   1   3   37.16    1.52
   1  -3  -3   34.48    1.94
   2  -3   3   35.51    1.54
  -3   1   3   36.29    1.71
  -3   2  -3   36.85    1.60
   2  -3   3   36.19    1.71
  -3   2  -3   34.87    1.68
   2   1  -3   34.18    1.72
  -2  -1   3   35.59    1.50
  -2   3  -3   31.42    1.46
  -2   3  -3   32.08    1.49
  -1   3   3   30.99    1.51
  -2   3  -3   35.15    1.61
  -2  -1   3   32.52    1.22
  -1  -2  -3   29.22    1.47
  -1   3   3   32.74    1.52
  -1   3   3   30.42    1.82
  -1  -2  -3   31.47    1.84
  -1   3   3   32.20    1.36
  -2   3  -3   31.88    1.56
  -1  -2  -3   32.95    1.41
   3  -1  -3   31.88    1.50
   3  -2   3   31.42    1.52
  -1  -2  -3   34.40    1.42
   3  -1  -3   34.95    1.42
  -2  -1   3   32.83    1.21
   3  -1  -3   34.42    1.54
  -2   3  -3   32.72    1.56
   3  -2   3   32.54    1.64
  -2  -1   3   32.26    1.58
  -2  -1   3   31.97    1.60
  -3   0   3   37.75    1.54
   0  -3  -3   35.48    1.66
  -3   3  -3   36.98    1.43
   3  -3   3   36.20    1.39
  -3   0   3   35.65    1.73
   0  -3  -3   38.48    1.56
  -3   3  -3   37.03    1.69
   0  -3  -3   34.92    1.69
   3   0  -3   36.42    1.75
  -3   0   3   37.33    1.57
   0  -3  -3   35.72    1.65
   0   3   3   36.66    2.14
   0   3   3   36.90    1.77
  -3   3  -3   35.31    1.73
   3   0  -3   35.31    1.69
   3  -3   3   36.12    1.73
  -3   3  -3   38.38    1.87
  -3   3  -3   35.08    1.67
  -3   0   3   37.40    1.72
   0   3   3   34.96    1.64
   3  -3   3   36.34    1.80
   0  -3  -3   35.71    2.11
  -3   0   3   35.96    1.68
  -3   0   3   37.09    1.73
   3  -3   3   35.74    1.70
   0  -3  -3   36.60    1.57
   4  -4  -3    2.92    0.49
   0  -4   3    3.00    0.70
   4  -4  -3    3.64    0.77
   0   4  -3    3.59    0.37
   0  -4   3    4.01    0.83
   0   4  -3    3.91    0.74
  -4   0  -3    3.80    0.45
   4  -4  -3    3.40    0.51
   4   0   3    4.05    0.69
  -4   0  -3    3.67    0.61
   4   0   3    3.35    0.57
   0   4  -3    3.23    0.77
   0  -4   3    3.39    0.59
  -4   4   3    3.70    0.50
  -4   4   3    3.81    0.51
   4   0   3    3.44    0.56
  -4   0  -3    3.62    0.76
  -4   4   3    3.28    0.45
   0   4  -3    2.93    0.35
   4   0   3    3.62    0.68
   0   4  -3    2.96    0.56
  -4   0  -3    3.61    0.60
   3  -4  -3   82.88    3.12
  -4   3   3   86.90    3.24
  -4   1  -3   84.50    2.94
  -4   1  -3   90.19    3.40
  -4   3   3   85.35    3.57
   3   1   3   86.16    3.42
   1  -4   3   83.11    3.73
  -4   3   3   80.23    3.09
   1   3  -3   79.42    3.60
   3   1   3   82.98    3.27
  -4   3   3   78.79    3.57
   3   1   3   89.54    3.42
   3   1   3   79.97    3.63
  -4   1  -3   82.26    3.35
  -4   3   3   85.15    3.05
  -4   1  -3   85.41    3.48
  -4   1  -3   88.69    3.61
   1  -4   3   87.86    3.75
   1   3  -3   81.10    3.35
   3  -4  -3   83.56    3.20
   1  -4   3   85.10    3.36
   3  -4  -3   84.26    3.15
   3  -4  -3   84.73    3.74
   1  -4   3   84.71    3.48
  -4   3   3   83.11    3.23
  -1  -3   3   84.25    3.64
  -3   4   3   81.65    3.60
   4  -3  -3   88.48    3.39
  -3   4   3   89.78    3.29
  -1  -3   3   85.54    3.69
  -1  -3   3   88.58    3.76
   4  -1   3   86.53    3.16
  -1   4  -3   90.58    3.31
  -1   4  -3   87.14    3.71
  -3  -1  -3   89.22    3.35
   4  -3  -3   84.99    3.72
  -1  -3   3   80.87    3.49
  -1   4  -3   86.57    3.56
  -3   4   3   88.21    3.28
   4  -1   3   84.53    3.56
   4  -1   3   90.72    3.51
  -1   4  -3   88.23    3.64
  -3  -1  -3   86.03    3.35
  -3  -1  -3   86.72    3.44
  -3  -1  -3   90.35    3.80
   4  -1   3   89.92    3.53
   4  -3  -3   87.06    3.37
  -3   4   3   92.09    3.35
  -3   4   3   83.95    3.73
  -3  -1  -3   89.37    3.47
  -1   4  -3   96.44    3.77
   2   2  -3    4.66    0.81
   2   2  -3    4.67    0.60
   2  -4   3    5.01    0.76
   2  -4  -3    4.42    0.45
  -4   2   3    4.64    0.59
   2  -4   3    4.52    0.61
   2   2   3    3.84    0.77
   2  -4  -3    5.19    0.62
   2  -4  -3    5.39    0.87
   2  -4  -3    5.35    0.48
   2   2   3    4.94    0.69
  -4   2   3    5.08    0.60
  -4   2   3    4.91    0.71
   2  -4   3    5.31    0.68
  -4   2  -3    5.07    0.73
   2  -4   3    4.66    0.80
  -4   2  -3    4.90    0.64
  -4   2  -3    4.97    0.73
   2   2   3    4.35    0.61
   2   2   3    5.11    0.59
  -4   2   3    4.41    0.45
  -4   2   3    4.83    0.72
  -4   2  -3    5.02    0.62
  -2  -2   3    7.56    0.77
   4  -2   3    8.66    0.83
  -2   4  -3    8.15    0.91
  -2   4  -3    7.84    0.73
  -2   4  -3    7.86    0.93
  -2   4   3    8.48    0.92
   4  -2  -3    7.06    0.71
  -2  -2   3    8.82    0.85
  -2   4   3    6.94    0.72
  -2  -2   3    8.09    0.78
  -2  -2  -3    8.03    0.68
  -2  -2   3    6.99    0.71
   4  -2   3    5.27    0.68
   4  -2   3    7.07    0.72
  -2  -2  -3    7.38    1.03
  -2   4  -3    7.67    0.76
  -2   4  -3    6.99    0.69
  -2   4   3    6.80    0.62
  -2   4   3    7.77    0.74
  -2  -2  -3    7.90    0.71
   4  -2  -3    7.78    0.72
  -2   4   3    7.66    0.64
  -2  -2  -3    6.03    0.64
  -2  -2  -3    7.71    0.58
   3  -4   3   17.05    0.97
   3  -4   3   21.80    1.29
  -4   3  -3   16.77    1.08
  -4   1   3   18.79    1.03
  -4   1   3   17.65    1.09
   1  -4  -3   17.66    1.45
  -4   1   3   18.07    1.13
   1  -4  -3   16.77    1.09
   3  -4   3   20.17    1.22
  -4   3  -3   17.95    1.21
   1   3   3   17.17    1.43
   1  -4  -3   15.68    1.05
   1  -4  -3   15.79    1.09
  -4   1   3   20.32    1.29
   3   1  -3   18.88    1.28
   1   3   3   15.67    1.02
  -4   3  -3   17.63    1.30
  -4   1   3   17.49    1.14
  -4   1   3   18.33    1.15
  -4   3  -3   16.82    1.08
   1   3   3   20.00    1.29
   3  -4   3   17.53    1.21
   4  -1  -3   17.53    0.99
  -3   4  -3   17.50    1.24
  -3   4  -3   17.63    1.12
   4  -3   3   18.16    1.19
  -1  -3  -3   16.61    1.00
  -3  -1   3   17.64    0.81
  -3  -1   3   17.93    1.17
  -1  -3  -3   18.07    1.07
  -1   4   3   15.31    1.06
   4  -3   3   18.70    1.18
  -3  -1   3   18.59    1.16
  -1  -3  -3   17.72    0.92
   4  -1  -3   17.31    1.18
  -3  -1   3   18.56    0.80
  -3   4  -3   14.99    1.07
  -1  -3  -3   17.51    1.03
  -3  -1   3   19.41    1.23
  -1  -3  -3   19.45    1.19
  -3   4  -3   18.35    1.14
  -1  -3  -3   15.80    1.42
  -1   4   3   16.18    1.14
  -3   4  -3   16.28    1.01
  -1   4   3   17.09    1.41
  -3  -1   3   16.06    1.16
   4  -4   3  124.12    4.34
   0   4   3  122.37    4.72
   0   4   3  148.86    6.90
   0  -4  -3  128.55    4.88
  -4   0   3  129.89    4.62
  -4   4  -3  129.29    5.07
  -4   4  -3  120.28    4.78
   4   0  -3  128.89    4.96
  -4   0   3  128.47    4.93
   0   4   3  133.44    5.02
   4  -4   3  123.52    4.85
   0  -4  -3  130.39    4.86
  -4   0   3  126.79    4.63
  -4   4  -3  123.86    4.40
   0  -4  -3  120.14    4.65
   4  -4   3  121.20    4.87
  -4   4  -3  127.55    4.96
  -4   0   3  126.64    4.82
  -4   0   3  126.10    4.91
   0  -4  -3  128.82    5.34
   4   0  -3  124.62    4.83
   5  -5  -3    1.80    0.77
   0   5  -3    2.19    0.81
   0   5  -3    3.26    0.36
  -5   5   3    1.02    0.70
  -5   5   3    2.05    0.48
   5   0   3    2.74    0.69
   5  -5  -3    2.32    0.55
  -5   0  -3    2.44    0.62
   0   5  -3    2.45    0.33
   0   5  -3    2.16    0.54
  -5   0  -3    2.27    0.43
   0  -5   3    1.31    0.54
  -5   0  -3    1.29    0.53
  -5   0  -3    2.53    0.82
   5   0   3    2.30    0.54
  -5   5   3    2.33    0.47
   0  -5   3    1.98    0.70
   5   0   3    2.43    0.58
   0  -5   3    2.44    0.78
   5  -5  -3    2.16    0.56
   5   0   3    2.07    0.67
  -5   1  -3   39.17    2.22
   4   1   3   35.59    1.96
  -5   1  -3   35.48    1.43
  -5   4   3   37.46    1.58
  -5   1  -3   34.78    1.88
   1  -5   3   36.17    2.24
  -5   4   3   38.53    2.20
   1   4  -3   35.46    2.20
   4  -5  -3   35.31    1.70
   4   1   3   34.06    1.70
  -5   4   3   35.79    1.50
   4  -5  -3   36.07    1.70
   1  -5   3   34.63    1.87
   1  -5   3   39.79    2.25
   4  -5  -3   33.87    2.24
   4   1   3   32.41    1.91
   1   4  -3   36.38    1.92
  -5   1  -3   34.59    1.94
  -5   4   3   34.98    1.74
   4  -5  -3   31.71    1.62
  -4   5   3   39.89    1.82
   5  -1   3   36.28    1.60
  -4   5   3   37.86    1.78
   5  -1   3   38.95    2.08
  -1  -4   3   40.88    2.29
  -4  -1  -3   35.07    1.78
  -4  -1  -3   38.82    2.30
   5  -4  -3   37.62    1.92
   5  -1   3   37.77    2.01
  -1  -4   3   35.94    2.25
  -1  -4   3   34.64    1.99
  -4  -1  -3   36.44    1.77
  -4   5   3   38.08    1.77
  -1   5  -3   37.00    1.72
  -1   5  -3   36.88    2.14
  -1   5  -3   38.79    2.07
  -1   5  -3   36.85    2.09
   5  -4  -3   38.45    1.88
  -1   5  -3   37.81    1.71
  -4  -1  -3   36.19    1.94
   3  -5  -3  276.86    9.31
   3  -5  -3  258.52    9.45
   3   2   3  270.90    9.76
  -5   2  -3  271.40    9.60
   3   2   3  275.75    9.64
   2  -5   3  273.39    9.64
   2  -5   3  277.88   10.01
   2  -5   3  265.98   10.01
  -5   3   3  272.29    9.10
  -5   2  -3  272.10    9.87
  -5   2  -3  274.25    9.83
   3   2   3  272.10    9.31
   2   3  -3  258.58    9.61
  -5   3   3  257.78    9.19
   3  -5  -3  275.98    9.33
   2   3  -3  275.77    9.96
   3  -5  -3  268.60   10.13
  -5   3   3  276.25    9.88
  -5   3   3  271.82    9.48
  -2   5  -3  276.21    9.56
  -2  -3   3  268.91    9.83
  -2   5  -3  267.78    9.89
  -3   5   3  266.37    9.46
  -3   5   3  281.68    9.58
  -3  -2  -3  274.49   10.10
  -3  -2  -3  274.34    9.30
  -3  -2  -3  270.76    9.61
   5  -2   3  283.52    9.75
  -3   5   3  261.99    9.47
  -2   5  -3  281.72    9.78
  -2   5  -3  263.92    9.77
   5  -3  -3  273.87    9.63
   5  -3  -3  270.90    9.58
   5  -2   3  266.25    9.67
  -2  -3   3  268.92    9.76
  -5   2   3   58.15    2.78
  -5   3  -3   59.42    2.91
  -5   3  -3   60.71    2.66
   3   2  -3   60.14    2.95
   2  -5  -3   56.25    3.03
   2  -5  -3   56.86    2.47
   3  -5   3   59.76    2.76
   2  -5  -3   62.06    2.49
   2   3   3   58.21    2.41
   2   3   3   61.83    2.85
   3  -5   3   62.56    2.92
   3  -5   3   61.38    2.86
  -5   2   3   59.91    2.40
  -5   2   3   56.19    2.59
   3  -5   3   55.61    2.54
  -2  -3  -3   54.97    2.51
   5  -3   3   57.69    2.65
  -3  -2   3   54.66    2.70
  -2  -3  -3   57.40    2.21
  -2   5   3   57.98    2.44
  -3   5  -3   58.71    2.58
   5  -2  -3   55.95    2.64
  -3  -2   3   59.28    2.72
  -2  -3  -3   59.71    2.56
  -2   5   3   59.35    2.67
  -3   5  -3   57.13    2.65
   5  -2  -3   55.13    2.60
  -3   5  -3   54.05    2.68
  -3   5  -3   57.90    2.67
  -3  -2   3   59.32    2.69
  -2   5   3   52.78    2.59
  -2  -3  -3   58.09    2.54
   5  -3   3   56.92    2.69
  -2  -3  -3   57.50    3.10
  -5   1   3   32.51    1.75
   4   1  -3   31.74    1.90
   1  -5  -3   29.62    1.73
   1  -5  -3   29.95    1.73
   4  -5   3   31.80    1.86
  -5   1   3   30.94    1.89
   4  -5   3   31.58    1.82
  -5   4  -3   34.31    2.07
  -5   1   3   31.62    1.67
   1   4   3   33.91    2.01
   1  -5  -3   34.14    2.18
  -5   1   3   31.88    1.62
   4  -5   3   30.16    1.45
  -5   1   3   32.66    1.79
   1   4   3   29.34    1.56
  -5   4  -3   29.48    1.69
  -1   5   3   38.54    1.92
   5  -1  -3   36.45    1.75
   5  -1  -3   35.82    2.02
  -1  -4  -3   33.83    1.81
  -1  -4  -3   37.85    1.61
  -1   5   3   38.67    2.16
   5  -4   3   36.50    2.01
   5  -4   3   38.52    2.02
  -4  -1   3   37.90    2.07
  -1  -4  -3   34.78    1.93
  -1  -4  -3   37.92    2.43
  -4   5  -3   37.62    1.75
  -4   5  -3   33.69    2.06
  -1  -4  -3   36.77    1.93
  -1  -4  -3   37.69    1.85
  -4  -1   3   37.40    1.53
  -4   5  -3   37.05    1.95
  -4  -1   3   37.39    1.55
  -4  -1   3   39.75    2.07
   0  -5  -3   60.51    2.72
   0  -5  -3   63.65    3.28
   0   5   3   61.39    3.10
  -5   5  -3   60.54    2.29
  -5   5  -3   66.92    3.21
   0  -5  -3   64.02    2.93
   0  -5  -3   64.69    2.91
  -5   5  -3   59.86    2.82
  -5   0   3   61.74    2.94
   0   5   3   59.26    2.69
  -5   0   3   57.03    2.71
  -5   0   3   58.94    2.59
  -5   0   3   63.36    3.02
  -5   0   3   62.93    2.61
   5  -5   3   65.50    3.00
   5   0  -3   66.60    3.10
   5   0  -3   60.07    2.83
   5  -5   3   63.08    2.92
   6  -6  -3   12.52    1.77
   0  -6   3   17.56    1.70
  -6   6   3   15.57    1.83
  -6   0  -3   12.89    1.67
  -6   0  -3   11.61    0.91
   6   0   3   12.67    1.18
  -6   6   3   12.12    1.09
   0   6  -3    9.38    1.47
   6  -6  -3   14.24    1.23
   6  -6  -3   12.61    1.14
   6   0   3   12.83    1.54
  -6   6   3   14.66    1.00
   0  -6   3   12.83    1.26
   0  -6   3   15.67    1.56
  -6   0  -3   12.67    1.21
  -6   5   3   93.91    3.85
   5   1   3   96.67    4.20
  -6   1  -3   91.18    4.05
  -6   5   3   92.92    3.45
  -6   5   3   91.94    3.52
  -6   5   3   96.48    4.46
  -6   1  -3   86.23    4.01
   5  -6  -3   92.73    3.78
   5  -6  -3   97.03    4.68
  -6   1  -3   91.46    3.40
   1  -6   3  102.58    4.39
   1  -6   3   96.53    4.03
   1  -6   3   98.15    4.41
  -6   1  -3   96.01    4.44
   5  -6  -3   93.77    3.82
   1   5  -3   93.91    4.42
   5   1   3   91.03    4.14
  -1   6  -3   94.01    3.79
  -5  -1  -3  100.59    3.95
   6  -5  -3   99.37    4.13
  -1  -5   3  109.20    4.66
  -1   6  -3  100.72    4.54
  -1  -5   3  102.22    4.27
   6  -5  -3   96.17    4.08
  -5   6   3   98.25    4.00
  -5  -1  -3   94.14    4.59
  -1  -5   3  101.69    4.63
  -1   6  -3   95.97    4.33
   6  -1   3   96.66    4.32
   6  -1   3   97.08    3.71
  -1   6  -3   97.76    3.79
   6  -1   3   98.72    4.30
  -5   6   3  105.66    3.97
  -5  -1  -3   99.15    4.27
  -5   6   3  110.57    4.63
  -6   4   3  169.05    5.90
  -6   4   3  171.21    6.34
  -6   2  -3  165.30    6.46
   4   2   3  169.75    6.67
   2  -6   3  177.51    6.94
   4  -6  -3  163.99    6.15
  -6   2  -3  167.47    6.84
   4  -6  -3  164.61    6.17
  -6   2  -3  175.82    6.72
  -6   4   3  172.77    5.81
  -6   4   3  178.29    6.91
   2  -6   3  181.80    7.05
   4  -6  -3  155.09    6.98
   4   2   3  163.10    6.01
   2  -6   3  172.82    6.51
   2   4  -3  169.01    6.88
  -4   6   3  171.93    6.28
  -2  -4   3  183.55    6.92
  -2  -4   3  174.63    6.63
  -2   6  -3  164.54    6.54
  -4  -2  -3  162.74    6.39
  -4   6   3  168.37    6.21
   6  -4  -3  166.25    6.37
   6  -4  -3  165.58    6.32
  -2   6  -3  177.86    6.64
  -2   6  -3  168.81    6.18
   6  -2   3  162.65    6.45
  -4  -2  -3  159.69    6.82
  -4  -2  -3  167.59    5.95
  -2   6  -3  157.57    6.18
   6  -2   3  168.37    6.54
  -2  -4   3  168.95    6.73
  -4   6   3  153.80    6.18
   3  -6   3   46.81    2.41
   3   3  -3   45.69    2.66
  -6   3   3   42.29    1.70
  -6   3  -3   46.61    2.62
  -6   3   3   45.01    2.52
   3   3   3   41.93    1.77
   3  -6  -3   48.86    2.08
  -6   3  -3   41.81    2.50
  -6   3  -3   42.38    2.25
  -6   3   3   40.92    1.81
   3  -6  -3   44.01    2.05
   3  -6   3   41.73    2.57
   3  -6  -3   41.62    2.67
   3  -6   3   42.27    2.55
  -6   3   3   42.97    2.19
   3   3   3   44.30    2.53
   6  -3  -3   39.00    2.19
  -3  -3   3   36.47    2.25
  -3  -3  -3   39.33    2.60
  -3   6  -3   38.67    2.18
   6  -3   3   41.66    2.23
   6  -3   3   39.83    2.24
  -3  -3  -3   36.83    2.07
  -3   6  -3   39.35    2.30
  -3  -3   3   41.84    2.33
  -3   6   3   40.03    2.17
  -3  -3  -3   39.83    1.64
  -3   6  -3   41.45    2.17
  -3   6   3   40.20    1.99
   6  -3  -3   38.30    2.14
  -3   6   3   37.75    1.98
  -3  -3   3   39.85    2.33
  -6   2   3  233.15    8.26
   4  -6   3  199.74    7.90
  -6   4  -3  220.29    8.55
   4  -6   3  221.18    8.39
   4  -6   3  215.72    8.37
   2   4   3  226.99    7.62
   2   4   3  223.04    8.51
   4  -6   3  221.96    8.36
   2  -6  -3  219.74    8.06
  -6   2   3  231.43    8.49
   2  -6  -3  217.12    8.01
   4   2  -3  218.93    8.52
  -6   2   3  218.66    7.79
  -6   2   3  223.08    8.30
   2  -6  -3  237.01    8.75
  -6   4  -3  218.90    8.15
  -4   6  -3  229.62    8.24
  -4  -2   3  234.40    8.55
  -4  -2   3  222.93    8.56
  -2  -4  -3  224.03    9.01
   6  -4   3  224.25    8.48
   6  -2  -3  210.14    8.41
  -2  -4  -3  236.08    8.38
  -4   6  -3  235.41    8.53
  -2  -4  -3  227.80    7.72
  -2   6   3  221.34    8.44
  -4  -2   3  239.38    8.57
  -2  -4  -3  223.21    8.27
   6  -4   3  225.17    8.44
  -4   6  -3  227.07    8.50
  -6   1   3   65.74    3.30
   5  -6   3   65.97    3.18
  -6   1   3   62.16    2.80
  -6   5  -3   61.55    3.00
   1   5   3   67.51    2.69
  -6   1   3   59.47    3.04
   5  -6   3   65.90    3.23
   5   1  -3   69.31    3.31
   1  -6  -3   61.60    2.84
   1   5   3   66.42    3.40
   1  -6  -3   67.83    3.50
   1  -6  -3   69.19    3.16
  -6   1   3   66.99    2.97
  -6   5  -3   65.06    3.41
   5  -6   3   61.61    2.58
   1  -6  -3   64.15    3.05
  -1   6   3   63.75    3.06
  -5   6  -3   69.65    2.86
  -1   6   3   71.13    3.46
  -1  -5  -3   72.12    3.30
  -5  -1   3   70.74    2.67
  -5  -1   3   68.16    3.37
  -1  -5  -3   75.57    3.83
  -1  -5  -3   67.22    3.08
   6  -5   3   67.44    3.27
  -5  -1   3   68.28    3.37
   6  -1  -3   69.27    3.39
  -5  -1   3   71.69    2.69
  -5   6  -3   70.38    3.47
  -1  -5  -3   69.22    3.33
   6  -5   3   71.22    3.36
   6  -1  -3   66.07    2.91
  -5   6  -3   64.12    3.17
   0  -6  -3   44.06    2.41
   6  -6   3   39.90    2.38
   6  -6   3   43.60    2.52
   0  -6  -3   43.41    2.36
  -6   6  -3   45.63    2.72
   0   6   3   41.80    2.66
  -6   0   3   39.41    1.98
  -6   0   3   41.46    2.54
   0  -6  -3   42.71    2.72
  -6   0   3   39.21    2.01
  -6   6  -3   37.94    2.24
   6   0  -3   37.84    2.21
   0   6   3   38.99    2.02
   7  -7  -3  120.17    5.09
   7   0   3  119.65    5.53
   0  -7   3  113.67    5.10
  -7   7   3  122.22    4.63
   0  -7   3  130.99    5.65
  -7   0  -3  123.44    5.05
   0  -7   3  125.77    5.54
  -7   7   3  133.34    5.92
   0   7  -3  127.29    5.80
   7   0   3  123.56    5.00
   7  -7  -3  122.83    5.20
  -7   0  -3  124.17    5.90
  -7   1  -3   14.68    0.86
   6  -7  -3   14.90    1.30
  -7   6   3   13.15    1.24
  -7   6   3   14.21    0.85
   6  -7  -3   16.71    2.13
  -7   6   3   16.45    2.04
  -7   1  -3   14.98    1.88
   1  -7   3   16.90    1.67
   1  -7   3   15.04    1.80
  -7   6   3   15.75    0.83
   6   1   3   16.20    1.72
   6  -7  -3   16.22    1.35
   6   1   3   14.52    1.53
   1  -7   3   14.11    1.38
   1   6  -3   14.74    1.82
  -7   1  -3   14.83    1.46
   7  -1   3   15.42    0.98
  -6  -1  -3   16.78    1.23
  -6   7   3   17.81    1.42
  -1   7  -3   18.14    1.08
  -1  -6   3   18.88    1.78
   7  -6  -3   16.11    1.51
  -6   7   3   17.92    1.28
  -1  -6   3   16.52    1.52
  -1   7  -3   14.59    1.83
   7  -6  -3   18.01    1.50
  -1  -6   3   16.32    1.92
  -1   7  -3   17.34    1.09
  -6  -1  -3   18.38    2.15
  -6   7   3   19.62    1.92
   7  -1   3   19.41    1.80
  -7   5   3   24.12    0.97
   2  -7   3   25.24    1.78
  -7   5   3   25.02    1.66
   5   2   3   24.69    2.03
  -7   5   3   28.73    2.27
   2   5  -3   27.65    2.25
   5  -7  -3   27.50    1.65
   2  -7   3   26.48    2.09
   5  -7  -3   26.08    2.28
  -7   2  -3   24.45    2.13
   5  -7  -3   26.87    1.60
  -7   5   3   25.57    0.97
  -7   2  -3   22.94    1.87
   2  -7   3   27.97    2.20
  -2  -5   3   27.56    2.35
  -2   7  -3   30.26    1.67
   7  -2   3   26.74    2.06
  -2  -5   3   25.24    2.13
  -2   7  -3   27.19    1.95
   7  -5  -3   27.03    1.84
  -5   7   3   26.72    1.75
  -5  -2  -3   23.81    2.25
   7  -2   3   29.13    2.03
  -2   7  -3   31.12    2.26
   7  -5  -3   28.55    1.94
  -2  -5   3   25.29    1.95
  -5   7   3   25.67    1.70
  -5   7   3   27.73    2.14
  -5  -2  -3   25.56    1.38
  -7   3  -3    2.32    0.96
  -7   4   3    3.24    1.02
   3  -7   3    3.01    1.03
   4   3   3    3.48    0.99
  -7   4   3    3.67    0.80
   3   4  -3    2.73    1.02
  -7   3  -3    3.61    1.00
   4  -7  -3    3.73    0.63
   3  -7   3    3.63    0.83
   3  -7   3    2.30    0.91
   4  -7  -3    3.55    1.06
  -7   4   3    3.63    0.27
  -7   4   3    3.11    0.24
   4  -7  -3    3.82    0.68
  -3  -4   3    4.57    1.16
  -4   7   3    2.85    0.82
  -4   7   3    3.91    0.96
  -4   7   3    4.77    0.80
   7  -4  -3    3.11    0.85
  -4  -3  -3    4.99    0.46
  -4  -3  -3    3.83    0.82
   7  -3   3    3.94    0.97
  -3  -4   3    5.03    1.10
   7  -3   3    2.86    0.85
  -3  -4   3    5.28    1.09
  -3   7  -3    4.71    0.86
  -4  -3  -3    4.83    1.28
  -3   7  -3    4.59    0.94
  -3   7  -3    3.25    0.94
   7  -4  -3    3.13    0.81
   3  -7  -3    8.32    0.99
   4   3  -3    6.14    1.26
   3  -7  -3    9.67    0.97
  -7   4  -3    8.43    1.41
   4  -7   3    9.09    1.29
  -7   3   3    9.29    0.57
   4  -7   3    8.63    1.42
  -7   4  -3    8.08    1.37
   3   4   3    8.20    1.37
  -7   3   3    8.09    1.38
   4  -7   3    9.45    1.37
   3  -7  -3   10.46    1.56
  -7   3   3   10.37    1.42
  -7   3   3    8.91    0.63
  -4  -3   3    9.79    1.39
   7  -4   3    9.10    1.23
  -4   7  -3    9.44    1.28
  -4   7  -3   10.75    1.24
  -3   7   3    8.53    1.15
  -4  -3   3    7.44    1.21
  -3  -4  -3    9.67    1.17
  -3  -4  -3    9.20    1.60
   7  -3  -3    7.93    1.15
   7  -3  -3    6.63    1.13
  -3   7   3    6.68    0.89
  -3   7   3    6.64    1.14
  -4   7  -3    9.21    1.27
   7  -4   3    9.65    1.30
  -3  -4  -3    8.35    1.18
   5  -7   3   25.74    2.06
   5  -7   3   25.07    1.97
   2  -7  -3   27.28    1.76
   2  -7  -3   25.45    1.75
  -7   2   3   25.22    1.38
   5   2  -3   25.29    2.09
   2   5   3   28.74    2.23
  -7   2   3   25.73    2.10
  -7   5  -3   28.80    2.30
   2   5   3   26.32    1.00
  -7   2   3   26.09    1.87
   2  -7  -3   26.07    2.16
  -5  -2   3   28.85    2.09
  -2  -5  -3   29.21    2.12
   7  -5   3   28.12    2.05
  -2  -5  -3   29.37    2.04
  -5   7  -3   26.93    1.98
  -2  -5  -3   26.00    1.80
  -2  -5  -3   27.19    2.38
   7  -5   3   30.98    2.06
   7  -2  -3   28.49    2.10
  -5  -2   3   28.75    2.09
  -5   7  -3   27.72    2.13
  -5   7  -3   30.82    1.78
  -2   7   3   28.61    2.17
  -2   7   3   28.94    1.78
   1   6   3   25.94    1.27
   1  -7  -3   31.34    1.94
   6  -7   3   28.06    2.16
   1   6   3   28.58    2.36
   1   6   3   26.91    1.21
   1  -7  -3   31.37    2.38
   6   1  -3   29.47    2.17
  -7   1   3   27.07    2.15
  -7   1   3   26.40    1.79
   6  -7   3   25.84    2.01
   1  -7  -3   29.46    1.97
  -7   6  -3   28.75    2.35
   7  -6   3   24.09    1.96
  -1   7   3   26.41    1.53
  -6  -1   3   24.72    1.23
  -1  -6  -3   20.43    1.59
  -1   7   3   23.89    2.11
   7  -1  -3   26.38    1.56
   7  -1  -3   25.14    2.08
   7  -6   3   27.95    1.99
  -6   7  -3   24.56    1.35
  -1  -6  -3   23.24    2.17
  -6  -1   3   23.70    2.03
  -6   7  -3   27.86    2.20
  -1  -6  -3   26.45    1.95
  -1  -6  -3   23.88    1.84
  -6  -1   3   22.65    1.19
  -7   0   3   47.71    3.13
  -7   0   3   53.04    2.45
   0  -7  -3   53.37    2.78
   7  -7   3   52.68    3.07
  -7   7  -3   53.88    3.33
   0  -7  -3   50.88    3.20
   0  -7  -3   52.28    2.83
   7  -7   3   49.82    2.96
   0   7   3   52.01    3.29
   0   7   3   49.05    2.16
   7   0  -3   54.29    2.77
   0  -7  -3   43.68    2.54
   3   5  -3    0.49    0.86
  -8   3  -3    1.85    0.98
   5  -8  -3    0.59    0.50
   3  -8   3   -0.25    0.77
   5  -8  -3    1.16    1.05
   5  -8  -3    0.40    0.47
  -8   5   3    0.66    0.94
  -8   3  -3    1.13    0.84
   5   3   3    0.91    0.87
   3  -8   3    0.28    0.60
   3  -8   3   -0.54    0.77
  -5  -3  -3   -1.02    0.94
  -3   8  -3   -0.11    0.74
  -3  -5   3   -1.11    0.55
  -3   8  -3    0.04    0.53
  -5   8   3    0.17    0.52
   8  -3   3    0.01    0.61
  -5   8   3    0.06    0.60
   8  -5  -3    0.61    0.66
  -3  -5   3    0.26    0.83
   8  -5  -3    0.49    0.76
  -5   8   3    0.08    0.80
  -3  -5   3    0.20    1.01
   8  -3   3    0.25    0.78
   4   4   3    0.90    0.95
   4   4  -3    2.74    1.14
   4  -8  -3    2.56    0.67
   4  -8   3    2.25    0.90
   4  -8   3    0.34    0.87
  -8   4  -3    1.15    1.01
   4  -8  -3    2.69    1.09
   4  -8   3    2.03    0.87
  -8   4   3    2.87    1.12
   4  -8  -3    2.51    0.66
  -8   4  -3    2.67    1.12
  -8   4   3    2.59    1.08
   8  -4  -3    1.73    0.88
   8  -4  -3    1.64    0.79
  -4   8   3    2.19    0.85
   8  -4   3    2.84    1.04
  -4   8   3    0.82    0.57
  -4  -4   3    3.59    1.12
   8  -4   3    2.32    0.88
  -4  -4   3    3.12    1.05
  -4   8  -3    1.80    0.80
  -4  -4  -3    4.42    1.36
  -4   8  -3    2.97    0.92
  -4  -4  -3    2.35    0.86
  -4  -4   3    1.86    0.95
  -4   8   3    3.38    0.99
  -8   3   3    4.16    0.21
   3  -8  -3    5.60    0.93
   3  -8  -3    5.52    0.91
  -8   3   3    3.73    1.13
   3  -8  -3    3.97    1.24
  -8   5  -3    4.40    1.34
   5  -8   3    3.86    1.03
  -8   3   3    3.26    0.18
   5  -8   3    4.35    1.21
  -8   3   3    4.74    1.16
   3   5   3    2.15    1.08
  -8   5  -3    4.21    1.31
   5   3  -3    4.68    1.28
  -5   8  -3    2.86    0.96
  -5  -3   3    5.14    1.25
   8  -5   3    4.32    0.99
   8  -3  -3    5.28    1.22
  -3  -5  -3    4.15    1.03
  -3  -5  -3    4.02    1.38
  -3  -5  -3    5.20    1.20
   8  -5   3    2.72    1.01
  -5   8  -3    5.60    1.02
  -3   8   3    3.55    1.13
  -5  -3   3    5.00    1.15
  -3   8   3    2.76    0.82
   0   0   4    0.28    0.17
   0   0   4    0.01    0.12
   0   0  -4    0.09    0.16
   0   0   4    0.17    0.11
   0   0   4    0.18    0.17
   0   0  -4   -0.34    0.17
   0   0  -4   -0.07    0.12
   0   0  -4    0.12    0.13
   0   0   4    0.25    0.13
   0   1  -4    5.42    0.44
   1   0   4    5.85    0.39
   0   1  -4    5.37    0.62
  -1   1   4    5.66    0.29
  -1   0  -4    5.53    0.37
   0   1  -4    5.80    0.66
   1  -1  -4    5.81    0.48
  -1   0  -4    5.32    0.51
   0  -1   4    5.53    0.40
   0  -1   4    6.00    0.47
   1  -1  -4    5.93    0.51
  -1   1   4    6.05    0.52
   1   0   4    5.43    0.50
  -1   0  -4    5.25    0.48
   1   0   4    5.16    0.46
  -1   1   4    5.69    0.29
   0   1  -4    5.31    0.46
   1   0   4    4.88    0.37
   0  -1   4    5.58    0.55
   1   0   4    5.45    0.36
  -1   1   4    5.10    0.44
  -1   0  -4    5.80    0.38
  -1   1  -4  246.16    8.12
   0  -1  -4  240.71    8.07
   1  -1   4  237.30    8.12
   0  -1  -4  242.74    8.15
   0   1   4  242.38    8.16
   1  -1   4  243.85    8.19
  -1   1  -4  239.96    8.23
  -1   0   4  242.83    8.04
  -1   1  -4  244.15    8.13
  -1   0   4  238.09    8.10
  -1   0   4  246.54    8.13
   0   1   4  231.89    8.42
   1   0  -4  239.61    8.09
  -1   1  -4  243.41    8.03
  -1   1  -4  243.97    8.04
   0  -1  -4  202.29    8.46
  -1   0   4  236.26    8.06
   1  -1   4  247.41    8.04
   1   0  -4  246.14    8.03
  -2   0  -4    0.89    0.20
   0  -2   4    1.56    0.37
   0   2  -4    0.87    0.22
   2  -2  -4    1.07    0.35
   0   2  -4    0.90    0.39
  -2   2   4    1.35    0.34
   2   0   4    0.97    0.27
   2   0   4    0.67    0.28
  -2   2   4    0.69    0.32
  -2   0  -4    0.50    0.32
   2   0   4    1.03    0.23
   0   2  -4    0.75    0.35
   2  -2  -4    1.09    0.19
  -2   0  -4    0.45    0.19
   2  -2  -4    1.04    0.19
   0  -2   4    0.57    0.35
   2   0   4    0.81    0.26
   2  -2  -4    1.58    0.39
   0   2  -4    0.97    0.19
  -2   0  -4    1.06    0.26
  -2   2   4    1.14    0.26
  -2   2   4    1.02    0.18
   0   2  -4    1.05    0.34
  -2   0  -4    0.84    0.30
   0  -2   4    1.01    0.20
   2   0   4    0.92    0.32
   0  -2   4    0.91    0.18
   0  -2   4    0.85    0.39
  -2   2   4    1.29    0.19
   1   1   4   16.89    0.85
   1  -2   4   17.58    1.03
  -2   1  -4   16.58    0.85
   1  -2  -4   16.22    0.91
  -2   1  -4   17.25    0.86
   1  -2  -4   15.18    0.81
  -2   1   4   15.91    0.79
   1  -2  -4   16.15    0.58
  -2   1   4   15.51    0.91
   1   1  -4   17.49    0.74
  -2   1  -4   15.40    0.91
  -2   1   4   15.48    0.78
  -2   1  -4   17.23    1.00
   1   1   4   16.44    0.76
   1   1   4   16.16    0.76
   1  -2   4   15.30    0.86
   1   1  -4   16.50    0.96
  -2   1   4   15.06    0.81
   1  -2  -4   14.89    1.10
   1  -2  -4   16.60    0.58
   1   1   4   14.86    1.05
   1   1   4   16.70    0.94
  -2   1   4   17.79    0.89
   1  -2   4   15.65    0.86
  -1  -1  -4   14.16    1.03
   2  -1  -4   14.15    0.85
  -1  -1   4   14.80    0.90
  -1   2  -4   18.59    0.98
  -1  -1  -4   15.83    0.72
   2  -1   4   14.48    0.81
  -1   2   4   14.85    0.80
  -1  -1  -4   14.84    0.70
   2  -1  -4   14.59    0.86
   2  -1   4   15.00    0.92
  -1  -1   4   14.04    0.87
  -1  -1   4   14.59    0.66
  -1  -1   4   14.28    0.65
  -1   2  -4   14.13    0.85
   2  -1   4   14.85    0.64
  -1   2   4   15.54    1.06
  -1   2   4   14.36    0.56
  -1   2   4   14.16    0.56
  -1  -1  -4   15.17    0.77
  -1  -1  -4   14.12    0.82
   2  -1   4   14.62    0.62
  -1   2  -4   13.13    0.80
  -1   2  -4   14.89    0.69
  -1   2   4   14.98    0.87
   2  -1   4   15.80    0.84
  -1   2  -4   16.68    0.95
  -2   2  -4  148.05    5.28
   0   2   4  147.89    5.28
  -2   2  -4  148.60    5.22
  -2   0   4  151.31    5.28
  -2   2  -4  151.16    5.28
  -2   0   4  146.13    5.24
   0   2   4  140.77    5.71
   2  -2   4  143.61    5.35
   0  -2  -4  152.05    5.00
   2  -2   4  149.89    5.09
  -2   0   4  145.75    5.13
   0  -2  -4  141.83    5.77
   0   2   4  144.20    5.24
  -2   0   4  155.78    5.31
  -2   2  -4  153.75    5.07
   0  -2  -4  148.93    5.24
   0  -2  -4  145.81    5.23
   2  -2   4  151.22    5.32
  -2   2  -4  149.55    5.39
   2  -2   4  154.75    5.31
   0  -2  -4  148.94    4.99
   0  -2  -4  145.68    5.02
   2   0  -4  150.72    5.28
   0  -3   4   31.51    1.69
  -3   0  -4   33.13    1.66
   0   3  -4   33.65    1.85
   3   0   4   32.65    1.76
   0   3  -4   32.71    1.40
   3  -3  -4   32.10    1.41
  -3   3   4   33.33    1.41
   3  -3  -4   35.24    1.90
   3   0   4   33.94    1.50
  -3   3   4   33.45    1.80
   0  -3   4   35.82    1.90
  -3   3   4   30.53    1.43
  -3   0  -4   35.85    1.60
   3  -3  -4   34.78    1.44
  -3   0  -4   32.70    1.57
  -3   3   4   35.62    1.78
   0  -3   4   31.99    1.87
  -3   3   4   34.73    1.41
   0  -3   4   34.82    1.50
  -3   0  -4   36.97    1.88
  -3   0  -4   34.13    1.40
   3   0   4   35.79    1.64
   3   0   4   32.77    1.62
   0   3  -4   33.63    1.53
   3   0   4   29.80    1.63
   0   3  -4   35.79    1.83
   1  -3   4  436.29   15.58
   2   1   4  461.30   15.20
  -3   1  -4  459.53   15.42
   1  -3   4  446.50   15.13
   2  -3  -4  459.03   14.93
   2  -3  -4  463.47   15.67
  -3   2   4  462.63   15.10
   1   2  -4  468.84   15.07
   2   1   4  439.28   15.33
  -3   2   4  450.03   15.09
   1  -3   4  444.87   15.56
   1  -3   4  445.14   15.33
   1  -3   4  464.73   15.09
  -3   1  -4  458.47   15.23
   1   2  -4  450.04   14.80
  -3   1  -4  465.63   15.23
   2  -3  -4  447.97   15.14
  -3   2   4  463.93   15.46
   1   2  -4  435.27   15.46
  -3   2   4  457.83   15.09
  -3   1  -4  448.41   15.38
   2  -3  -4  455.98   14.93
   2   1   4  424.84   15.52
  -3   2   4  451.08   15.33
   3  -1   4  440.29   15.21
  -2  -1  -4  443.24   15.34
  -1  -2   4  439.78   15.24
  -1   3  -4  435.71   15.27
  -1   3  -4  439.80   15.31
  -2  -1  -4  442.20   14.90
  -2   3   4  452.74   14.92
  -2  -1  -4  442.49   14.96
  -1  -2   4  439.01   14.89
  -1  -2   4  450.33   14.57
  -1  -2   4  428.20   15.19
  -1  -2   4  429.07   15.16
   3  -1   4  450.90   14.69
  -1   3  -4  459.18   14.96
  -1   3  -4  446.34   15.13
   3  -2  -4  470.49   15.24
   3  -1   4  445.03   15.00
  -2  -1  -4  448.93   14.91
   3  -2  -4  464.06   14.91
  -2  -1  -4  452.38   14.92
  -1   3  -4  438.88   14.92
  -2   3   4  442.98   14.73
  -2   3   4  447.42   15.35
  -2   3   4  443.47   15.13
  -2   3   4  445.39   14.72
   1  -3  -4   97.13    4.20
  -3   2  -4  102.92    3.74
  -3   1   4   99.98    3.72
  -3   2  -4  100.23    3.74
  -3   2  -4   97.32    3.82
   1   2   4   99.71    3.77
  -3   1   4  100.44    3.86
  -3   2  -4  100.67    3.94
   2  -3   4   99.61    3.80
  -3   1   4  100.68    3.69
   2  -3   4   99.07    3.89
  -3   1   4  100.67    3.66
   2  -3   4   98.09    3.69
   1  -3  -4  101.97    3.76
   2  -3   4   96.94    3.85
   1   2   4  100.20    3.80
   2   1  -4  100.86    3.89
   1  -3  -4   98.04    3.45
   1   2   4   94.51    4.17
  -3   1   4   99.90    3.69
   1  -3  -4   99.09    3.45
   1  -3  -4   98.22    3.71
  -1  -2  -4  102.39    4.38
   3  -2   4  105.05    3.46
  -1   3   4  105.74    4.46
  -2   3  -4  101.02    3.98
   3  -2   4  106.14    3.96
   3  -2   4  108.87    3.96
   3  -1  -4  101.97    3.80
  -2  -1   4  102.42    4.01
  -2   3  -4  105.67    3.99
  -2   3  -4  106.14    3.87
  -2  -1   4  104.22    3.80
  -2  -1   4  103.16    3.97
  -2   3  -4  105.67    3.84
  -1  -2  -4  102.88    3.74
   3  -2   4  102.10    4.07
  -1   3   4  103.60    3.90
  -1  -2  -4  104.35    3.89
  -1  -2  -4  106.65    3.74
  -2  -1   4  106.10    3.59
  -1  -2  -4  106.26    3.81
  -2  -1   4  103.87    4.00
  -1   3   4  107.30    3.97
  -2   3  -4   99.82    3.98
   3  -1  -4  105.67    3.91
  -3   0   4  103.29    3.72
   0   3   4  107.76    4.55
  -3   3  -4  101.23    3.92
   3   0  -4  106.69    3.95
   0  -3  -4  105.33    3.68
   0  -3  -4   96.42    3.77
   0  -3  -4   89.22    3.76
  -3   0   4  109.75    4.01
  -3   3  -4  102.52    3.92
   3  -3   4  100.21    3.61
  -3   3  -4   98.52    3.91
  -3   3  -4  106.95    4.11
   0  -3  -4  100.77    3.91
   0   3   4  107.36    3.99
  -3   0   4  106.32    3.92
   0   3   4  102.17    3.91
   3  -3   4   99.83    4.04
   0  -3  -4  106.50    4.53
  -3   0   4  106.22    3.98
  -3   0   4  101.21    3.92
  -3   3  -4  104.60    3.61
  -3   0   4  107.63    4.00
   0  -3  -4  104.22    3.82
   3  -3   4  102.92    3.98
  -4   4   4   48.19    2.10
   4   0   4   49.08    2.33
  -4   0  -4   51.02    2.38
   4   0   4   50.96    2.26
   0   4  -4   48.30    2.26
   0  -4   4   53.42    2.71
  -4   0  -4   50.00    2.05
   4   0   4   46.64    2.33
  -4   0  -4   50.13    2.67
  -4   4   4   49.87    2.12
   4  -4  -4   52.19    2.71
  -4   4   4   51.62    2.10
   0   4  -4   54.02    1.95
  -4   0  -4   52.36    2.33
   0   4  -4   53.46    2.63
   0   4  -4   55.12    2.63
   0   4  -4   53.07    1.99
   0  -4   4   50.91    2.62
   4  -4  -4   49.35    2.14
   4  -4  -4   49.15    2.12
   4   0   4   49.38    2.37
   0  -4   4   53.50    2.24
  -4   1  -4    1.38    0.43
   1  -4   4    2.20    0.43
  -4   1  -4    2.03    0.58
   1  -4   4    2.16    0.68
   3   1   4    1.77    0.44
   1   3  -4    2.10    0.67
  -4   3   4    1.88    0.59
  -4   3   4    1.33    0.29
  -4   1  -4    1.46    0.22
   3  -4  -4    2.89    0.74
   3  -4  -4    2.04    0.40
   3   1   4    1.20    0.40
   3   1   4    2.16    0.51
   3  -4  -4    2.26    0.35
   1  -4   4    2.14    0.62
  -4   1  -4    2.18    0.57
  -4   3   4    2.08    0.39
   3  -4  -4    1.96    0.33
   3   1   4    2.50    0.52
   1   3  -4    2.03    0.42
   1  -4   4    1.47    0.48
  -4   3   4    2.20    0.41
  -4   3   4    1.82    0.35
  -3   4   4    2.14    0.36
  -3  -1  -4    2.74    0.49
   4  -1   4    1.83    0.48
  -3   4   4    2.27    0.36
   4  -3  -4    1.81    0.39
  -1   4  -4    2.37    0.43
  -1  -3   4    2.03    0.66
  -3  -1  -4    1.93    0.45
  -3  -1  -4    2.59    0.69
  -1   4  -4    2.76    0.63
  -1   4  -4    1.67    0.55
  -3  -1  -4    2.72    0.50
  -1   4  -4    2.30    0.50
   4  -1   4    1.49    0.48
  -3   4   4    1.55    0.39
  -1   4  -4    2.66    0.65
  -3   4   4    1.31    0.46
  -3  -1  -4    2.01    0.39
   4  -1   4    1.94    0.32
  -1  -3   4    2.70    0.52
   4  -1   4    1.96    0.51
   4  -3  -4    2.14    0.44
   4  -3  -4    1.82    0.62
  -1  -3   4    1.51    0.53
   2  -4  -4    9.71    0.55
   2   2   4    7.12    0.73
  -4   2  -4    8.00    0.74
   2  -4   4    7.52    0.75
  -4   2   4    8.47    0.70
   2   2   4    8.53    0.82
  -4   2   4    7.51    0.78
   2  -4   4    7.92    0.94
  -4   2  -4    7.56    0.90
  -4   2   4    8.28    0.69
   2   2   4    7.36    1.03
  -4   2  -4    7.45    0.70
  -4   2  -4    6.70    0.86
  -4   2   4    8.15    0.62
   2  -4  -4    8.28    0.52
   2  -4   4    9.01    1.08
   2   2  -4    8.57    1.05
   2  -4   4    7.65    0.71
   2   2   4    6.97    0.69
  -4   2   4    7.71    0.82
   2  -4  -4    8.51    0.71
   2  -4  -4    6.98    1.00
  -2   4   4    9.55    0.81
  -2   4   4    9.40    0.66
  -2   4  -4    7.99    0.93
  -2   4  -4    8.62    0.87
  -2  -2  -4    9.96    0.72
   4  -2  -4    9.32    0.76
  -2  -2   4    8.15    0.84
   4  -2   4    8.62    0.86
  -2   4   4    8.67    0.82
  -2  -2  -4    9.13    0.76
   4  -2   4    7.43    0.92
  -2  -2  -4    6.93    1.02
  -2  -2   4    9.31    0.78
  -2  -2   4   10.17    0.95
   4  -2  -4    8.94    0.78
  -2   4   4    9.93    1.19
   4  -2   4    9.95    0.85
  -2  -2   4    8.53    0.82
  -2  -2  -4    8.85    0.69
  -2   4   4    8.83    0.65
  -2  -2  -4    8.72    0.71
  -2   4  -4    8.09    0.73
  -2   4  -4    8.75    0.79
  -2   4  -4    9.61    0.85
   1  -4  -4   32.30    1.56
   1  -4  -4   28.87    1.44
   3   1  -4   29.55    1.71
   3  -4   4   27.56    1.40
   1  -4  -4   29.12    1.42
   1   3   4   31.64    1.71
   1   3   4   28.45    1.53
   3  -4   4   31.62    1.73
   3  -4   4   31.60    1.70
  -4   1   4   31.08    1.54
   1  -4  -4   28.93    1.56
  -4   3  -4   29.19    1.65
  -4   1   4   29.03    1.55
  -4   3  -4   29.29    1.54
  -4   1   4   31.59    1.60
  -4   1   4   30.10    1.69
   1   3   4   27.58    1.94
  -4   1   4   30.92    1.49
  -4   3  -4   32.25    1.81
   1  -4  -4   31.71    2.03
  -3  -1   4   32.39    1.77
  -3  -1   4   34.98    1.32
   4  -3   4   33.01    1.74
  -1  -3  -4   32.72    1.85
  -3  -1   4   34.13    1.68
  -1  -3  -4   33.49    1.53
  -3   4  -4   33.07    1.78
  -1   4   4   30.84    1.65
  -1  -3  -4   31.91    1.51
   4  -1  -4   32.79    1.71
  -3   4  -4   32.70    1.66
  -1  -3  -4   32.64    2.15
  -3   4  -4   31.35    1.70
  -3  -1   4   31.24    1.71
  -1   4   4   31.77    2.05
   4  -3   4   33.91    1.72
  -3   4  -4   32.57    1.73
  -3   4  -4   32.65    1.55
  -1  -3  -4   35.23    1.52
   4  -1  -4   33.00    1.55
  -1   4   4   33.04    1.73
  -3  -1   4   31.56    1.33
  -1  -3  -4   32.60    1.55
   4  -4   4   28.51    1.17
   0  -4  -4   29.37    1.40
  -4   4  -4   31.10    1.82
   4   0  -4   27.14    1.57
   0   4   4   28.55    1.70
  -4   0   4   28.04    1.63
   4  -4   4   27.78    1.65
   0  -4  -4   29.91    1.45
  -4   0   4   34.25    1.74
  -4   0   4   25.50    1.61
   0   4   4   26.06    1.51
  -4   0   4   29.94    1.44
   0  -4  -4   30.57    2.05
  -4   0   4   26.88    1.36
   4  -4   4   29.24    1.65
   0  -4  -4   29.21    1.56
   4   0  -4   28.01    1.70
  -4   4  -4   27.83    1.57
  -4   4  -4   27.03    1.61
  -4   0   4   29.91    1.60
   0  -4  -4   30.78    1.59
  -4   4  -4   29.92    1.22
  -5   5   4    9.93    0.84
   0   5  -4    9.64    0.56
   0  -5   4    9.41    1.28
   5  -5  -4    9.39    1.42
   5  -5  -4   10.13    0.88
   0   5  -4    8.57    0.57
   5   0   4    9.33    1.03
  -5   0  -4   10.38    1.00
   5  -5  -4    9.62    0.89
  -5   0  -4    9.17    1.05
   0  -5   4   11.14    1.36
   0  -5   4    9.12    0.92
   0   5  -4    8.13    1.24
   5   0   4    7.40    1.00
   5   0   4   11.67    1.20
  -5   0  -4    9.33    0.74
  -5   0  -4    7.19    1.19
  -5   5   4    7.89    0.77
  -5   5   4    8.20    0.76
   0   5  -4   10.34    0.94
   4   1   4    9.82    0.87
   1   4  -4    8.82    0.85
  -5   4   4    9.13    0.79
  -5   1  -4    9.43    1.19
  -5   4   4   10.68    0.76
   1  -5   4   10.91    0.92
  -5   4   4    9.68    0.69
  -5   1  -4    9.00    0.56
  -5   1  -4    9.77    1.11
   4  -5  -4    9.11    1.35
   1   4  -4    9.08    1.23
  -5   4   4    9.79    0.82
  -5   1  -4    9.61    0.95
   1  -5   4   10.58    1.32
   4  -5  -4    9.58    0.75
   4  -5  -4   10.30    0.79
   4   1   4   11.46    1.21
   1  -5   4   11.29    1.34
   4   1   4   10.42    1.04
  -1   5  -4   10.32    0.81
   5  -4  -4    9.61    0.89
  -1   5  -4   11.56    1.33
  -4   5   4    9.75    0.80
  -4  -1  -4   11.29    0.88
  -4  -1  -4   12.53    1.05
  -4  -1  -4   10.34    1.33
   5  -4  -4   10.77    0.95
   5  -4  -4   10.39    1.32
  -1  -4   4   14.77    1.47
  -4  -1  -4   11.30    0.94
  -1  -4   4   11.88    1.04
  -1   5  -4   11.73    1.15
  -1   5  -4   10.84    1.02
   5  -1   4   11.78    0.76
   5  -1   4   10.82    1.06
  -4   5   4   10.73    0.81
   5  -1   4   10.66    1.13
  -1   5  -4   11.55    0.81
  -4   5   4   11.82    0.94
  -1  -4   4   11.65    1.34
  -5   3   4    8.94    0.62
   3  -5  -4    9.25    0.67
   2   3  -4   10.56    1.33
   2   3  -4    9.40    0.84
  -5   2  -4    8.63    1.12
  -5   3   4    9.81    0.71
   2  -5   4    9.84    1.30
   2  -5   4    9.41    0.90
  -5   2  -4    8.61    0.88
   3  -5  -4    8.88    1.28
  -5   2  -4   10.54    1.24
   3   2   4    9.12    0.94
   3   2   4    8.98    0.77
   2  -5   4   10.47    1.40
   3  -5  -4    9.18    0.67
  -5   3   4    9.89    1.14
  -5   3   4    9.34    0.84
   3   2   4    8.49    1.03
  -3  -2  -4    8.66    0.84
   5  -3  -4    7.30    0.85
   5  -3  -4    7.95    0.91
  -2  -3   4    7.64    0.95
  -3   5   4    8.15    0.92
  -2  -3   4    6.44    0.98
   5  -2   4    6.49    0.83
  -2   5  -4    7.73    0.82
   5  -2   4    6.86    0.94
  -3   5   4    7.97    0.69
  -3  -2  -4    8.07    0.72
  -2   5  -4    7.63    1.06
  -2  -3   4    8.00    1.13
  -2   5  -4    7.09    0.97
  -2   5  -4    7.44    0.83
  -3  -2  -4    7.53    1.19
  -3   5   4    6.13    0.66
   3  -5   4  142.30    5.74
   3  -5   4  142.51    5.52
  -5   2   4  142.92    5.64
   3  -5   4  140.62    5.42
   3  -5   4  145.81    5.82
   2  -5  -4  146.92    5.18
  -5   3  -4  144.65    5.49
   2  -5  -4  147.96    5.20
   2   3   4  144.61    5.37
   2  -5  -4  147.76    6.10
  -5   2   4  138.91    5.25
  -5   2   4  144.27    5.46
   3   2  -4  144.71    5.84
   2   3   4  152.08    5.69
  -5   3  -4  147.58    5.85
  -5   3  -4  148.52    5.77
  -2  -3  -4  142.75    5.48
  -3   5  -4  144.86    5.62
  -3  -2   4  158.61    5.82
  -2   5   4  145.86    5.64
   5  -2  -4  143.10    5.62
  -3   5  -4  141.71    5.63
  -2  -3  -4  159.12    6.35
  -3  -2   4  150.09    5.64
   5  -3   4  148.27    5.72
   5  -2  -4  151.26    5.63
  -3   5  -4  154.17    5.61
  -3   5  -4  143.68    5.76
  -2   5   4  148.96    5.34
  -3  -2   4  141.59    5.78
  -2  -3  -4  151.99    5.29
  -2  -3  -4  147.33    5.49
   5  -3   4  147.61    5.67
  -5   1   4   16.66    1.21
  -5   1   4   16.41    1.13
   4  -5   4   15.58    1.29
   1  -5  -4   14.52    1.14
   1  -5  -4   16.74    1.00
  -5   1   4   17.41    1.35
  -5   1   4   14.71    1.04
   4  -5   4   14.60    0.93
  -5   4  -4   15.50    1.18
   1   4   4   15.35    1.09
  -5   4  -4   14.97    1.40
   1  -5  -4   16.11    1.14
   1  -5  -4   15.59    1.55
   1   4   4   16.96    1.43
  -5   1   4   15.32    1.21
   4   1  -4   12.81    1.22
   4  -5   4   14.88    1.32
   5  -4   4   10.77    1.14
  -4   5  -4   12.66    1.23
  -1  -4  -4   12.87    0.84
  -1  -4  -4   11.65    0.92
  -4  -1   4   12.31    0.72
  -4  -1   4   12.24    1.14
  -1   5   4    9.11    0.93
  -4   5  -4   13.08    1.11
   5  -1  -4   11.13    1.14
   5  -4   4   12.04    1.11
  -4  -1   4   11.13    0.67
  -4   5  -4   11.88    0.89
  -4  -1   4   12.48    1.09
  -1  -4  -4   12.84    1.05
  -1  -4  -4   11.85    0.91
  -1  -4  -4   12.54    1.61
  -1   5   4   13.21    1.22
   5  -1  -4   11.35    0.92
  -1  -4  -4   11.69    1.00
   5  -5   4   73.88    3.38
  -5   5  -4   72.61    2.64
  -5   0   4   76.07    3.41
   0  -5  -4   80.08    3.86
  -5   5  -4   72.60    3.27
   0  -5  -4   79.81    3.33
   0  -5  -4   72.22    3.04
   5  -5   4   70.54    2.60
   0   5   4   71.69    3.49
  -5   0   4   75.92    3.04
  -5   0   4   74.04    2.99
   0   5   4   69.49    3.15
   5   0  -4   76.86    3.31
   0  -5  -4   77.41    3.07
   5  -5   4   70.74    3.38
  -5   0   4   70.90    3.37
  -5   5  -4   80.98    3.66
   0  -5  -4   72.22    3.22
   0  -6   4    9.29    1.08
   6   0   4    8.03    1.02
   6  -6  -4    9.71    1.63
  -6   6   4    8.97    0.86
   0  -6   4    7.83    1.32
   6  -6  -4   10.53    1.09
   6  -6  -4   10.71    1.03
  -6   0  -4    8.24    0.78
   0   6  -4   10.30    1.52
  -6   0  -4    7.80    1.07
  -6   6   4    7.06    0.93
  -6   6   4   10.10    1.48
  -6   0  -4    7.49    1.41
   0  -6   4    8.23    1.30
   6   0   4    7.59    1.25
  -6   1  -4  117.65    5.23
   5  -6  -4  114.02    4.47
   1   5  -4  113.96    4.65
  -6   1  -4  113.72    4.85
   1   5  -4  121.31    5.26
   1  -6   4  118.11    5.10
   5  -6  -4  121.08    4.53
  -6   5   4  124.74    5.27
  -6   5   4  116.35    4.24
   5   1   4  116.30    4.90
   5   1   4  107.94    4.50
   5  -6  -4  120.10    5.47
   1  -6   4  130.64    5.27
  -6   1  -4  120.07    4.89
  -6   5   4  112.31    4.54
   5   1   4  115.59    4.88
  -6   5   4  110.38    4.32
   1  -6   4  115.01    4.63
  -6   1  -4  110.77    4.10
  -5   6   4  114.53    4.64
  -1   6  -4  120.23    4.51
   6  -5  -4  123.37    4.86
  -5  -1  -4  115.38    4.95
  -1   6  -4  125.13    4.51
   6  -5  -4  126.17    4.83
  -5   6   4  129.73    4.72
  -1   6  -4  120.09    4.88
  -1  -5   4  121.22    5.39
   6  -1   4  115.75    4.40
  -1  -5   4  120.21    4.86
  -1   6  -4  124.65    5.17
   6  -1   4  121.68    5.03
  -5  -1  -4  125.18    5.49
  -1  -5   4  119.15    5.30
   6  -1   4  121.40    5.11
  -5  -1  -4  117.20    4.69
  -1   6  -4  125.31    5.30
  -5   6   4  121.99    5.22
  -6   4   4   29.74    1.74
   4  -6  -4   33.77    1.64
  -6   2  -4   35.43    1.96
   4  -6  -4   35.41    1.63
   4   2   4   36.28    2.05
  -6   4   4   33.89    2.30
   2  -6   4   34.08    1.87
  -6   2  -4   33.26    2.22
   4   2   4   29.71    1.59
   2   4  -4   28.77    1.77
   4   2   4   35.59    2.15
   2  -6   4   34.28    2.29
  -6   4   4   33.06    1.54
   2   4  -4   30.90    2.22
  -6   2  -4   32.37    2.10
  -6   4   4   33.85    1.44
   4  -6  -4   27.66    2.28
   2  -6   4   31.06    2.29
  -2  -4   4   32.77    2.31
  -2   6  -4   34.74    2.10
  -2   6  -4   29.34    1.68
  -2   6  -4   30.00    1.88
  -4   6   4   32.15    1.80
  -4  -2  -4   31.92    1.59
   6  -2   4   31.75    1.95
  -4  -2  -4   33.07    1.88
  -4   6   4   30.77    1.67
  -2  -4   4   31.86    1.98
  -4   6   4   32.62    1.71
   6  -4  -4   29.40    1.77
  -4  -2  -4   31.10    2.33
  -2  -4   4   31.25    2.23
   6  -4  -4   30.98    1.86
  -2   6  -4   31.88    1.73
   6  -2   4   30.27    2.00
  -2   6  -4   28.71    2.00
   3   3   4   11.41    0.80
   3  -6   4   11.94    1.47
   3   3   4   12.69    1.47
   3  -6  -4   11.49    1.62
  -6   3  -4   11.33    1.11
  -6   3   4    9.70    0.68
  -6   3   4   10.07    1.01
  -6   3   4   13.27    1.52
   3  -6  -4   10.54    0.84
   3  -6   4   11.64    1.14
  -6   3   4   10.48    0.78
   3  -6   4    8.71    1.39
   3  -6  -4   11.08    0.82
  -6   3  -4   10.22    1.30
  -6   3  -4   10.10    1.30
   3   3  -4    8.54    1.27
  -3   6   4   15.95    1.08
  -3   6  -4   14.83    1.41
  -3   6   4   15.44    1.35
   6  -3   4   13.93    1.31
   6  -3   4   13.40    1.24
   6  -3  -4   11.61    1.15
  -3  -3  -4   16.05    1.73
   6  -3  -4   13.06    1.23
  -3   6  -4   13.06    1.27
  -3  -3   4   13.58    1.32
  -3  -3   4   14.54    1.41
  -3  -3  -4   12.36    1.09
  -3  -3   4   13.42    1.29
  -3  -3  -4   12.87    0.85
  -3   6  -4   13.19    1.21
  -6   2   4   32.38    1.69
   4  -6   4   32.67    1.80
  -6   2   4   35.72    2.00
   2  -6  -4   34.97    1.75
   2  -6  -4   34.26    1.76
  -6   4  -4   37.06    2.36
   2   4   4   37.42    2.32
   4  -6   4   32.13    2.18
   2  -6  -4   37.95    2.51
  -6   4  -4   33.54    1.94
  -6   4  -4   31.94    2.18
   4   2  -4   34.41    2.26
  -6   2   4   36.93    2.14
   4  -6   4   33.32    2.19
   2   4   4   34.13    1.65
   6  -4   4   31.39    2.05
  -4  -2   4   34.60    2.04
   6  -2  -4   33.95    2.07
  -2  -4  -4   32.94    1.83
  -2   6   4   27.22    1.95
  -4   6  -4   33.33    1.85
  -4  -2   4   32.10    2.08
  -4   6  -4   35.27    2.12
  -4  -2   4   34.46    2.10
  -2  -4  -4   32.91    1.50
  -2  -4  -4   36.89    2.61
  -4   6  -4   33.56    2.07
   6  -4   4   34.80    2.07
  -2  -4  -4   34.15    1.93
   1   5   4    1.40    0.43
  -6   5  -4    1.13    0.72
  -6   1   4    0.74    0.54
   1   5   4    0.81    0.71
   1  -6  -4    0.98    0.77
  -6   1   4    1.94    0.59
   1  -6  -4    1.22    0.55
  -6   1   4    1.96    0.45
   5  -6   4    1.22    0.37
  -6   1   4    1.77    0.76
   1  -6  -4    1.93    0.63
   5  -6   4    0.92    0.66
  -6   5  -4    0.85    0.51
   1  -6  -4    0.78    0.40
   5  -6   4    1.65    0.65
   5   1  -4    0.84    0.63
   6  -1  -4    0.87    0.68
  -1  -5  -4    1.76    0.63
  -5  -1   4    1.80    0.37
   6  -1  -4    1.53    0.50
  -1  -5  -4    2.07    0.55
  -5   6  -4    1.08    0.74
   6  -5   4    1.20    0.65
  -5  -1   4    2.03    0.37
  -1   6   4    1.77    0.78
  -5  -1   4    1.66    0.73
  -1  -5  -4    0.75    0.82
   6  -5   4    2.24    0.79
  -5   6  -4    1.50    0.56
  -5   6  -4    1.78    0.47
  -1  -5  -4    0.61    0.57
   0   6   4   22.63    1.91
  -6   6  -4   19.97    1.93
  -6   0   4   22.44    1.86
   0  -6  -4   21.72    2.05
   0  -6  -4   24.28    1.65
   0   6   4   20.02    1.41
  -6   0   4   21.24    1.33
   0  -6  -4   23.66    1.67
   6   0  -4   22.20    1.64
  -6   0   4   21.78    1.35
   0  -6  -4   20.05    1.39
   6  -6   4   23.17    1.80
   6  -6   4   25.17    1.90
  -7   0  -4    1.24    0.62
   0  -7   4    0.62    0.80
   7  -7  -4    0.04    0.58
  -7   7   4    0.72    0.42
   0   7  -4    1.29    0.98
  -7   7   4   -0.35    0.76
  -7   7   4    0.87    0.54
   7   0   4    0.55    0.51
   7   0   4    0.80    0.86
   0  -7   4    0.34    0.52
   0  -7   4   -0.14    0.88
   7  -7  -4    0.18    0.49
  -7   0  -4    1.17    0.99
  -7   6   4   42.26    1.95
   6  -7  -4   43.46    2.25
  -7   1  -4   45.30    3.14
   1  -7   4   45.75    2.80
   1  -7   4   47.71    2.93
   6   1   4   43.93    2.63
   6  -7  -4   46.73    3.20
  -7   6   4   49.56    3.09
  -7   1  -4   41.13    2.56
   1  -7   4   47.86    2.44
   6   1   4   44.30    2.74
   1   6  -4   53.54    3.14
  -7   1  -4   41.91    1.78
  -7   6   4   42.31    2.32
   6  -7  -4   43.77    2.29
  -7   6   4   45.45    1.93
  -1   7  -4   37.83    2.70
  -6   7   4   41.98    2.25
   7  -1   4   42.78    2.68
   7  -6  -4   44.78    2.44
  -1   7  -4   38.58    1.85
   7  -1   4   39.68    2.53
  -6  -1  -4   42.32    2.16
  -1  -6   4   45.10    2.90
  -1  -6   4   42.19    2.33
  -6  -1  -4   42.51    2.98
  -1  -6   4   42.15    2.75
   7  -6  -4   42.50    2.35
  -6   7   4   44.00    2.19
  -6   7   4   45.86    2.94
   7  -1   4   40.52    1.78
  -1   7  -4   45.23    1.90
   2   5  -4    1.95    1.01
   5  -7  -4    3.09    0.64
   5  -7  -4    2.91    0.60
  -7   2  -4    2.79    0.87
   2  -7   4    4.12    1.16
   5  -7  -4    1.35    1.07
  -7   5   4    2.37    0.38
  -7   5   4    3.02    0.64
  -7   5   4    5.29    1.25
   2  -7   4    2.89    0.75
   2  -7   4    4.54    1.10
   5   2   4    2.54    0.90
  -7   5   4    2.34    0.39
  -7   2  -4    2.59    1.04
   7  -5  -4    3.25    0.86
  -2   7  -4    1.51    0.57
  -5   7   4    2.67    0.64
  -5   7   4    1.17    0.63
  -2  -5   4    2.99    1.00
  -5  -2  -4    2.35    0.51
  -2  -5   4    2.64    1.14
  -2   7  -4    1.24    0.86
  -2  -5   4    2.08    0.74
   7  -5  -4    2.33    0.74
   7  -2   4    2.64    0.89
  -5  -2  -4    1.16    0.96
  -5   7   4    1.64    0.84
   4  -7  -4   19.46    1.21
   4   3   4   16.68    1.00
   3   4  -4   18.53    1.90
  -7   4   4   20.92    1.90
  -7   4   4   16.55    1.38
   4   3   4   18.15    1.77
   3  -7   4   16.62    1.46
  -7   3  -4   20.18    1.86
  -7   4   4   17.13    0.94
   4  -7  -4   17.48    1.20
  -7   4   4   17.79    0.87
   4  -7  -4   18.00    2.14
   3  -7   4   18.35    1.87
   3  -7   4   16.81    1.96
  -7   3  -4   20.67    1.89
  -4   7   4   21.09    1.67
  -4   7   4   15.01    1.29
  -3   7  -4   18.01    1.63
   7  -3   4   20.08    1.77
  -3  -4   4   22.39    2.03
  -4   7   4   20.52    1.64
  -4  -3  -4   21.95    2.42
   7  -4  -4   19.27    1.63
  -4   7   4   19.35    1.33
  -3  -4   4   19.66    1.70
  -3  -4   4   16.49    1.73
  -4  -3  -4   20.14    1.05
  -4  -3  -4   16.61    1.48
  -3   7  -4   19.02    1.71
  -3   7  -4   19.50    1.49
   7  -4  -4   18.94    1.54
   7  -3   4   19.56    1.65
   3   4   4   47.06    1.93
   3  -7  -4   47.34    3.03
   4  -7   4   47.49    2.68
   4  -7   4   51.52    3.12
  -7   3   4   47.30    2.08
   4   3  -4   49.25    3.02
   3  -7  -4   48.36    2.27
  -7   3   4   51.32    2.91
   3  -7  -4   49.31    2.25
  -7   4  -4   48.23    2.98
   3   4   4   51.32    3.01
  -7   3   4   47.87    1.96
  -7   4  -4   48.06    2.95
   4  -7   4   52.22    3.02
  -3  -4  -4   51.76    3.39
   7  -3  -4   56.64    2.91
  -4   7  -4   51.87    2.80
  -3   7   4   51.29    2.80
  -4   7  -4   51.63    2.72
  -3  -4  -4   52.15    2.75
  -3   7   4   54.11    2.42
  -3  -4  -4   49.61    2.65
  -4   7  -4   54.14    2.96
   7  -4   4   55.38    2.99
   7  -4   4   52.93    2.90
  -3  -4  -4   53.17    2.06
  -4  -3   4   53.15    2.90
  -4  -3   4   48.34    2.90
  -7   5  -4    1.05    0.82
  -7   2   4    2.04    0.41
   2   5   4    0.54    0.28
   2  -7  -4    0.81    0.45
   2  -7  -4    0.69    0.88
  -7   2   4    0.63    0.78
   5  -7   4    0.97    0.73
   5  -7   4    1.39    0.81
   5   2  -4   -0.58    0.60
  -7   2   4    1.15    0.68
   2   5   4    0.54    0.87
   2  -7  -4    0.55    0.42
   2  -7  -4    1.04    0.52
  -7   5  -4    0.31    0.81
  -2  -5  -4    1.30    0.75
   7  -5   4    1.15    0.78
   7  -5   4    1.63    0.75
  -5  -2   4    0.69    0.72
  -2   7   4    0.54    0.78
  -5   7  -4    1.11    0.73
  -5  -2   4    1.56    0.83
  -5   7  -4    1.33    0.58
  -2  -5  -4    0.63    0.95
   7  -2  -4    1.44    0.82
  -2  -5  -4    1.50    0.67
  -2  -5  -4    0.53    0.53
   6   1  -4   12.14    1.58
   6  -7   4   13.35    1.70
  -7   1   4   12.25    1.65
   1  -7  -4   13.44    1.27
  -7   6  -4   13.03    1.86
   1  -7  -4   11.97    1.77
   1   6   4   11.97    0.95
   1   6   4   10.82    1.63
   6  -7   4   11.30    1.50
   1  -7  -4   12.94    1.30
   6  -7   4   10.86    0.81
  -7   1   4   13.21    1.26
   7  -6   4   11.74    1.55
  -1  -6  -4   13.66    1.49
  -6   7  -4   12.30    1.67
  -6  -1   4   13.63    1.63
  -6  -1   4   10.42    0.74
  -1  -6  -4   12.44    1.81
  -6   7  -4   11.13    0.85
  -1  -6  -4    9.77    1.12
   7  -1  -4   12.56    1.65
   7  -6   4   10.15    1.36
  -1   7   4   14.54    1.85
   7  -1  -4   12.98    1.14
  -6  -1   4   12.63    0.81
  -1  -6  -4   12.95    1.52
  -7   0   4   31.75    1.73
  -7   0   4   29.56    2.36
   0  -7  -4   31.68    2.11
   0  -7  -4   33.19    2.08
   7  -7   4   30.32    2.30
   0   7   4   31.67    1.61
   7  -7   4   33.22    2.47
   0   7   4   31.88    2.65
   0  -7  -4   30.93    1.89
  -7   7  -4   34.23    2.62
   7   0  -4   30.34    2.06
   0  -7  -4   32.53    2.61
   5  -8  -4    9.18    1.04
   3   5  -4   10.89    1.73
   3  -8   4    9.99    1.31
   5  -8  -4    9.63    1.03
   3  -8   4    8.01    1.47
  -8   3  -4    9.46    1.56
   5   3   4   12.20    1.73
   3  -8   4   11.22    1.72
  -8   3  -4    9.68    1.67
  -8   5   4   12.39    1.91
   5  -8  -4   10.64    1.89
   8  -3   4   12.23    1.71
  -5   8   4   11.37    1.15
  -3   8  -4   12.10    1.25
  -5   8   4   11.34    1.38
  -3  -5   4    9.78    1.63
   8  -5  -4   13.72    1.51
   8  -5  -4   11.61    1.55
  -5  -3  -4   12.53    2.00
  -5  -3  -4   11.19    0.71
  -3  -5   4   11.16    1.83
  -3   8  -4   10.52    1.59
  -3  -5   4   12.14    1.60
   8  -3   4   10.30    1.45
  -5   8   4    9.96    1.58
   4  -8   4   22.42    2.26
   4  -8  -4   23.72    1.45
   4   4   4   20.84    2.09
  -8   4   4   22.88    2.17
   4  -8   4   19.15    2.04
   4   4  -4   20.57    2.10
   4  -8  -4   21.48    1.42
   4  -8  -4   22.73    2.28
   4  -8   4   21.83    1.82
  -8   4  -4   24.67    2.26
  -8   4  -4   20.39    2.12
   8  -4  -4   26.90    2.14
  -4   8   4   25.57    2.00
  -4   8  -4   26.54    2.04
  -4  -4   4   24.01    2.06
  -4  -4   4   23.33    2.24
  -4   8  -4   25.13    1.94
  -4   8   4   26.72    2.04
  -4  -4  -4   27.41    2.63
  -4  -4  -4   23.81    1.91
  -4   8   4   24.27    1.56
   8  -4   4   23.17    2.13
  -4  -4   4   23.05    2.15
   8  -4   4   23.56    2.02
   5   3  -4   57.69    3.51
   5  -8   4   60.15    3.64
  -8   3   4   51.36    2.19
  -8   5  -4   58.21    3.57
   5  -8   4   53.87    3.41
   3  -8  -4   57.14    2.67
  -8   3   4   59.27    3.46
   3  -8  -4   53.52    2.60
   3  -8  -4   58.05    3.60
  -8   3   4   53.83    2.13
  -8   3   4   59.96    3.33
   3   5   4   60.88    3.55
  -8   5  -4   59.96    3.62
  -3   8   4   53.36    3.36
  -5   8  -4   60.28    3.33
  -5  -3   4   58.60    3.38
  -3  -5  -4   61.67    3.36
  -3  -5  -4   65.98    4.15
   8  -5   4   63.30    3.56
  -5   8  -4   59.14    3.05
  -5  -3   4   60.69    3.49
   8  -5   4   63.47    3.43
  -3   8   4   63.13    3.14
   8  -3  -4   56.88    3.32
  -3  -5  -4   61.15    3.28
   0   0  -5   -0.31    0.18
   0   0   5    0.30    0.16
   0   0   5    0.25    0.19
   0   0   5    0.43    0.16
   0   0   5    0.12    0.16
   0   0  -5    0.18    0.18
   0   0   5    0.19    0.20
   0   0  -5   -0.06    0.17
   0   0  -5    0.38    0.20
   0   1  -5  801.52   26.70
   1  -1   5   37.62    1.47
   1  -1   5   39.46    1.58
   0  -1  -5   37.20    1.31
   1  -1   5   37.02    1.62
   0  -1  -5   36.11    1.59
   1   0  -5   36.00    1.43
   1   0  -5   35.15    1.53
   1  -1   5   38.21    1.55
   0  -1  -5   31.85    1.87
  -1   1  -5   36.66    1.46
   0   1   5   36.07    1.81
   0   1   5   37.92    1.52
   0   1   5   37.23    1.30
   1  -1   5   37.00    1.42
   0  -1  -5   35.92    1.49
  -1   1  -5   38.32    1.49
  -1   0   5   38.88    1.57
   1   0  -5   36.01    1.55
  -1   0   5   37.16    1.51
  -1   1  -5   36.17    1.54
   0  -1  -5   35.47    1.31
   0   1   5   36.69    1.59
  -1   1  -5   37.52    1.67
   0   1   5   37.04    1.29
  -1   0   5   35.83    1.46
  -1   1  -5   39.29    1.57
  -1   0   5   34.71    1.53
  -2   2   5  152.51    5.44
  -2   0  -5  153.93    5.57
   2  -2  -5  147.67    5.44
   2   0   5  146.34    5.18
   2   0   5  146.75    5.47
   0   2  -5  151.42    5.29
   0   2  -5  147.22    5.63
  -2   2   5  149.58    5.25
  -2   2   5  149.88    5.08
  -2   2   5  150.75    5.55
  -2   0  -5  141.84    5.42
  -2   2   5  148.88    5.07
   0  -2   5  146.81    5.43
   0  -2   5  150.35    5.68
   0   2  -5  151.98    5.66
   2   0   5  150.03    5.28
   0  -2   5  154.58    5.67
  -2   0  -5  152.01    5.26
   0  -2   5  149.69    5.19
   2  -2  -5  153.81    5.57
  -2   0  -5  152.39    5.16
   2  -2  -5  149.62    5.10
   2   0   5  149.17    5.50
   0  -2   5  154.05    4.97
   0   2  -5  146.41    5.46
   2   0   5  154.26    5.27
  -2   0  -5  152.30    5.26
   1   1   5   37.02    1.68
  -2   1  -5   35.78    1.55
  -2   1   5   39.53    1.69
   1  -2  -5   36.30    1.55
   1  -2   5   35.97    1.74
   1   1  -5   35.05    1.47
  -2   1   5   35.86    1.58
  -2   1  -5   35.21    1.72
   1   1   5   36.54    1.84
   1   1   5   37.15    1.54
   1  -2   5   35.75    1.75
   1   1   5   35.87    1.43
   1   1   5   36.47    1.43
  -2   1  -5   35.28    1.63
   1  -2  -5   36.44    1.90
   1  -2  -5   33.64    1.61
   1   1  -5   39.75    1.73
  -2   1  -5   37.84    1.56
  -2   1   5   36.35    1.49
  -2   1   5   37.95    1.49
   1  -2   5   36.57    1.59
  -2   1   5   36.08    1.55
   1  -2   5   35.41    1.57
  -1   2   5   37.97    1.94
  -1  -1   5   36.24    1.44
   2  -1   5   37.90    1.76
  -1   2   5   35.58    1.56
  -1   2  -5   36.60    1.61
   2  -1   5   38.45    1.44
  -1  -1   5   37.12    1.74
  -1   2   5   37.21    1.68
  -1  -1   5   37.02    1.69
   2  -1   5   40.14    1.61
   2  -1  -5   38.23    1.66
   2  -1   5   37.67    1.60
  -1  -1  -5   35.75    1.44
  -1  -1   5   37.17    1.40
  -1  -1   5   36.64    1.75
  -1   2  -5   36.60    1.67
  -1  -1   5   38.97    1.39
  -1  -1  -5   37.09    1.45
  -1   2  -5   36.41    1.73
  -1   2  -5   36.65    1.40
  -1  -1  -5   35.23    1.63
  -1   2  -5   35.21    1.71
  -1  -1  -5   38.07    1.55
   2  -1  -5   36.08    1.65
  -1  -1  -5   38.79    1.99
   2  -1   5   36.23    1.40
   0  -2  -5   50.69    2.61
   2  -2   5   50.21    2.09
  -2   0   5   51.48    2.09
  -2   0   5   49.22    2.01
  -2   2  -5   46.99    2.16
  -2   2  -5   49.88    2.09
   0  -2  -5   48.87    2.05
   0   2   5   48.83    2.10
   2  -2   5   46.04    2.12
   0  -2  -5   49.66    1.74
   2   0  -5   48.70    2.07
   2   0  -5   50.21    2.00
   0  -2  -5   47.97    1.74
  -2   0   5   50.44    1.95
   0  -2  -5   48.48    2.01
  -2   2  -5   49.39    1.88
   2  -2   5   51.16    2.13
   0   2   5   49.57    2.03
  -2   2  -5   50.83    2.01
  -2   2  -5   51.45    2.09
   0   2   5   45.14    2.42
  -2   0   5   50.65    2.09
   2  -2   5   51.55    1.91
  -3   3   5   40.27    1.75
  -3   0  -5   41.19    1.84
   0   3  -5   41.35    1.69
   0  -3   5   40.23    2.02
  -3   0  -5   43.93    1.69
   0  -3   5   43.14    2.24
   3   0   5   41.24    1.86
  -3   0  -5   42.05    2.14
   0  -3   5   43.32    1.67
   0   3  -5   42.89    2.12
   0   3  -5   41.24    1.72
  -3   3   5   40.67    2.00
  -3   0  -5   41.79    1.85
  -3   3   5   40.45    1.64
   3  -3  -5   40.27    2.14
   3   0   5   41.59    1.75
   3   0   5   42.85    1.90
  -3   3   5   41.32    1.64
   3   0   5   39.53    2.00
   0  -3   5   41.91    2.20
   3  -3  -5   41.85    1.68
   0   3  -5   44.65    2.20
   3   0   5   36.33    2.00
  -3   3   5   41.87    2.13
   0  -3   5   40.40    1.62
   3  -3  -5   40.12    1.65
  -3   0  -5   41.04    1.98
   2   1   5  263.68    9.78
   2  -3  -5  280.08    9.93
   2   1   5  275.50    9.36
   2   1   5  261.32    9.61
   2  -3  -5  272.00    9.08
   1  -3   5  282.46    9.23
   1  -3   5  276.38    9.82
  -3   2   5  281.56    9.30
   2   1   5  271.06    9.37
  -3   1  -5  278.93    9.66
   1   2  -5  269.73    9.13
  -3   1  -5  282.50    9.45
   2  -3  -5  260.12    9.37
   1  -3   5  275.46    9.58
   1  -3   5  266.65    9.83
   2  -3  -5  279.63    9.09
  -3   2   5  276.75    9.56
  -3   2   5  276.45    9.37
   1   2  -5  276.24    9.71
   1  -3   5  278.38    9.39
   2   1   5  284.76    9.44
  -3   1  -5  274.21    9.66
  -3   2   5  275.71    9.30
   2  -3  -5  275.11    9.59
  -3   2   5  270.28    9.67
  -3   1  -5  270.90    9.43
  -1  -2   5  266.60    8.92
  -1   3  -5  268.79    8.96
   3  -2  -5  265.11    8.99
   3  -2  -5  262.33    9.29
  -2  -1  -5  269.65    9.00
  -2   3   5  267.60    8.77
  -1  -2   5  253.45    9.25
  -2   3   5  262.31    8.76
  -2  -1  -5  257.36    8.99
  -2  -1  -5  257.43    9.49
  -1   3  -5  253.03    9.23
  -1   3  -5  263.81    9.45
  -2   3   5  263.07    9.04
   3  -2  -5  256.54    8.97
  -1   3  -5  262.35    9.10
   3  -1   5  262.59    9.13
  -2  -1  -5  267.92    9.13
  -2   3   5  262.68    9.26
  -2  -1  -5  270.56    9.01
  -1  -2   5  267.31    9.45
  -1  -2   5  274.93    8.76
  -1  -2   5  268.95    9.41
   3  -1   5  270.27    9.13
   3  -1   5  250.01    9.32
   3  -1   5  272.03    8.81
  -1   3  -5  262.06    9.42
  -2   3   5  257.41    9.47
  -3   2  -5  508.73   17.58
   1  -3  -5  530.50   16.93
  -3   2  -5  518.73   17.36
   2  -3   5  527.00   17.58
   1  -3  -5  515.48   16.92
  -3   1   5  529.96   17.31
   1   2   5  505.78   17.47
   2  -3   5  516.15   17.53
   1   2   5  499.89   17.91
  -3   2  -5  521.45   17.45
   1  -3  -5  510.33   16.92
  -3   1   5  519.35   17.32
   2   1  -5  513.71   17.52
  -3   1   5  524.33   17.49
  -3   2  -5  532.01   17.36
   2  -3   5  512.77   17.33
  -3   1   5  520.39   17.32
  -3   1   5  522.84   17.31
   1  -3  -5  527.30   17.35
   1  -3  -5  501.65   17.96
   2  -3   5  491.41   17.39
  -2   3  -5  509.08   17.17
  -2  -1   5  512.65   16.76
  -2   3  -5  521.80   17.02
  -1   3   5  494.86   17.68
   3  -2   5  509.68   16.64
  -1  -2  -5  511.70   16.84
  -1  -2  -5  511.20   17.69
  -1  -2  -5  506.93   17.02
   3  -2   5  510.52   16.69
   3  -1  -5  507.05   17.06
  -1   3   5  509.34   17.05
  -2  -1   5  498.07   17.18
  -2   3  -5  510.79   17.20
  -2  -1   5  504.20   16.90
  -1   3   5  516.09   17.16
  -2   3  -5  500.05   16.92
  -1  -2  -5  505.65   17.02
   3  -2   5  500.23   17.27
  -2   3  -5  500.89   17.19
  -2  -1   5  513.24   17.24
  -1  -2  -5  506.70   16.83
   0   3   5   69.79    2.83
   0  -3  -5   69.34    3.42
   0   3   5   67.56    2.83
  -3   3  -5   70.87    3.00
  -3   3  -5   67.92    2.49
   0  -3  -5   67.37    2.60
  -3   0   5   70.97    2.62
   0   3   5   63.94    3.32
  -3   3  -5   66.43    2.80
  -3   3  -5   67.05    2.79
   0  -3  -5   65.36    2.58
   0  -3  -5   67.53    2.47
   0  -3  -5   64.46    2.76
   3  -3   5   68.69    2.87
   3  -3   5   70.77    2.87
   3  -3   5   67.93    2.54
   3   0  -5   68.32    2.81
  -3   0   5   63.21    2.78
   3  -3   5   61.27    2.87
   0  -3  -5   70.54    2.76
  -3   0   5   68.30    2.81
  -3   0   5   69.61    2.86
  -3   3  -5   70.51    2.81
  -3   0   5   68.74    2.85
   0  -3  -5   69.37    2.47
   4   0   5    0.73    0.45
  -4   0  -5    1.04    0.60
   0  -4   5    0.51    0.29
  -4   4   5    0.39    0.21
   0   4  -5   -0.16    0.40
   4   0   5   -0.11    0.31
  -4   4   5    0.29    0.29
   4   0   5    0.68    0.42
   4  -4  -5    0.02    0.23
  -4   0  -5    0.25    0.32
  -4   4   5    0.07    0.22
  -4   0  -5    0.05    0.20
   0  -4   5    0.35    0.58
  -4   0  -5    0.58    0.44
   0   4  -5    0.10    0.46
   4  -4  -5    1.41    0.60
   0  -4   5   -0.02    0.41
   4   0   5   -0.24    0.26
   4  -4  -5   -0.01    0.24
   0   4  -5   -0.07    0.24
   0   4  -5    0.15    0.22
   3  -4  -5  198.71    6.69
   3   1   5  202.24    7.01
   1   3  -5  191.50    6.82
  -4   1  -5  200.08    7.34
   3  -4  -5  203.32    7.60
   1  -4   5  199.07    7.48
  -4   3   5  202.61    6.81
  -4   1  -5  195.20    7.23
   3   1   5  194.79    7.02
   3   1   5  186.66    7.14
   1   3  -5  197.46    7.40
   1  -4   5  181.15    7.11
  -4   3   5  190.77    6.84
  -4   3   5  197.57    6.88
   3  -4  -5  199.38    6.69
  -4   1  -5  188.98    7.01
   3   1   5  199.82    7.02
   1  -4   5  201.24    7.55
   3  -4  -5  180.49    6.89
   1  -4   5  203.23    6.85
  -4   3   5  196.08    6.84
  -3   4   5  193.16    6.65
  -1  -3   5  199.84    6.91
   4  -1   5  193.32    6.99
  -3  -1  -5  192.31    6.91
  -1   4  -5  200.49    6.92
  -1  -3   5  195.04    7.35
  -3  -1  -5  191.43    7.38
  -3  -1  -5  188.95    6.92
   4  -3  -5  198.14    6.84
  -1   4  -5  195.36    7.21
  -3  -1  -5  181.06    6.89
  -3   4   5  188.97    6.65
  -3   4   5  198.50    6.87
   4  -1   5  197.62    7.04
   4  -1   5  185.20    7.20
   4  -1   5  189.82    6.66
  -1   4  -5  204.02    7.35
   4  -3  -5  197.15    6.84
   4  -3  -5  194.83    7.31
  -1  -3   5  198.07    7.43
  -1   4  -5  197.92    6.85
  -3  -1  -5  186.33    6.81
   2  -4   5    1.24    0.39
   2  -4   5    0.73    0.30
  -4   2   5    1.02    0.42
  -4   2  -5    0.71    0.42
   2  -4  -5    0.29    0.50
  -4   2   5    0.85    0.29
  -4   2   5    1.41    0.40
   2  -4  -5    0.58    0.32
   2  -4   5    0.37    0.49
  -4   2   5    0.91    0.32
   2   2   5    1.24    0.47
  -4   2  -5    0.58    0.46
   2  -4   5    0.79    0.48
   2  -4  -5    0.86    0.18
  -4   2   5    0.90    0.31
   2   2   5    1.01    0.35
   2  -4  -5    0.61    0.17
   2   2   5    0.31    0.32
   2   2  -5    1.14    0.52
  -4   2  -5    0.54    0.33
   4  -2   5    0.47    0.35
  -2  -2  -5    0.78    0.31
  -2  -2   5    0.18    0.36
  -2  -2   5    0.48    0.29
  -2  -2   5    1.05    0.38
  -2   4  -5    0.40    0.37
  -2   4  -5    1.05    0.48
  -2   4   5    0.62    0.38
  -2   4  -5    0.24    0.35
  -2  -2  -5    1.36    0.65
   4  -2  -5    1.12    0.40
  -2   4  -5    0.75    0.43
  -2  -2  -5    0.43    0.27
   4  -2   5    0.19    0.37
   4  -2   5    1.19    0.43
  -2  -2  -5    0.18    0.23
  -2   4   5    0.27    0.20
  -2  -2  -5    0.58    0.30
  -2   4   5    0.47    0.22
  -2   4   5    0.34    0.35
  -2   4  -5    0.33    0.25
   1  -4  -5   84.66    3.16
  -4   3  -5   87.41    3.58
   3  -4   5   87.66    3.67
   3  -4   5   81.38    3.51
  -4   1   5   84.42    3.44
  -4   1   5   82.01    3.44
  -4   1   5   83.09    3.38
  -4   3  -5   87.64    3.47
   1   3   5   82.66    3.50
   1  -4  -5   91.35    3.11
  -4   1   5   81.85    3.37
   3  -4   5   88.68    3.64
   1  -4  -5   89.34    3.45
  -4   3  -5   84.23    3.70
   1  -4  -5   94.68    4.17
  -4   1   5   80.74    3.58
   3  -4   5   85.09    3.32
   1   3   5   90.09    3.59
   3   1  -5   87.46    3.66
   1  -4  -5   85.52    3.14
  -3  -1   5   90.11    3.47
  -1  -3  -5   87.75    3.31
  -3  -1   5   86.23    3.14
  -3  -1   5   86.54    3.68
  -3   4  -5   91.11    3.65
  -1   4   5   83.69    3.56
  -3   4  -5   89.35    3.41
  -1   4   5   86.21    3.59
   4  -1  -5   89.90    3.62
  -1  -3  -5   90.05    3.37
  -1  -3  -5   87.84    3.31
  -1  -3  -5   92.89    3.42
  -3  -1   5   82.52    3.61
  -3  -1   5   88.73    3.64
  -3   4  -5   87.40    3.69
   4  -3   5   90.79    3.65
  -3   4  -5   90.86    3.52
  -1  -3  -5   83.52    4.12
  -3  -1   5   91.32    3.18
   4  -1  -5   86.69    3.43
   4  -3   5   89.80    3.62
   4   0  -5  100.08    4.01
   0  -4  -5  101.33    3.68
  -4   4  -5   97.42    4.02
   0  -4  -5   97.14    3.67
   0   4   5   99.82    4.10
  -4   0   5   94.36    3.96
  -4   4  -5  102.13    4.02
   0  -4  -5  105.42    4.66
   0  -4  -5  101.23    3.88
   4  -4   5  100.49    4.09
  -4   0   5   99.23    3.98
  -4   0   5   98.82    3.79
  -4   0   5  102.88    4.11
  -4   0   5  100.56    3.74
   0  -4  -5   95.63    3.83
  -4   4  -5  105.18    4.29
   4  -4   5  105.41    4.17
  -4   0   5   96.99    4.06
   4  -4   5  102.65    3.54
   0   4   5   92.05    3.96
  -4   4  -5  100.56    3.54
   0  -4  -5  101.01    3.89
  -5   5   5   52.01    2.20
   0   5  -5   50.68    2.28
  -5   0  -5   48.49    2.82
   0  -5   5   52.66    2.76
   5  -5  -5   49.87    2.20
  -5   0  -5   47.28    2.43
   5   0   5   48.35    2.35
   0  -5   5   50.19    2.24
  -5   5   5   45.75    2.16
   5  -5  -5   46.57    2.21
   5  -5  -5   48.38    2.92
  -5   0  -5   49.07    2.07
   0   5  -5   37.19    2.55
   5   0   5   51.58    2.52
   5   0   5   47.47    2.49
   0   5  -5   48.16    1.84
  -5   5   5   49.26    2.17
  -5   0  -5   47.20    2.41
   0  -5   5   48.81    2.77
   0   5  -5   51.62    1.89
   4   1   5   80.42    3.59
  -5   4   5   87.79    3.30
   1   4  -5   86.97    3.45
   1  -5   5   90.75    4.09
   1  -5   5   91.75    4.17
  -5   4   5   79.64    3.39
   4  -5  -5   86.46    3.31
  -5   1  -5   91.26    4.04
  -5   4   5   88.06    3.42
  -5   1  -5   87.50    3.78
  -5   1  -5   87.85    3.66
   4   1   5   84.55    3.66
   4   1   5   89.35    3.72
   1   4  -5   87.03    4.02
   4  -5  -5   87.18    3.30
   1  -5   5   87.00    3.45
  -5   1  -5   83.26    3.10
  -5   4   5   86.37    3.42
   4  -5  -5   96.35    4.35
  -1   5  -5   86.39    3.90
  -4   5   5   85.84    3.48
   5  -4  -5   92.30    3.53
   5  -1   5   85.98    3.70
  -1  -4   5   86.60    3.50
  -4  -1  -5   82.85    3.43
  -1   5  -5   85.15    3.87
  -4  -1  -5   87.43    4.10
  -1   5  -5   87.24    3.40
  -1   5  -5   88.60    3.56
   5  -4  -5   92.07    4.11
  -1  -4   5   89.00    4.03
  -1  -4   5   94.73    4.16
  -4  -1  -5   88.64    3.63
   5  -1   5   81.01    3.71
  -4   5   5   86.13    3.34
  -4   5   5   83.85    3.34
  -4  -1  -5   84.04    3.52
   5  -1   5   92.21    3.34
   5  -4  -5   86.95    3.51
   3   2   5  239.82    8.73
  -5   3   5  241.20    8.41
   3   2   5  233.77    8.61
   2  -5   5  235.30    9.11
   3  -5  -5  237.27    9.26
  -5   3   5  244.24    8.29
  -5   3   5  235.16    8.48
  -5   2  -5  246.74    8.99
   2  -5   5  233.25    9.17
   3   2   5  249.47    8.66
   2  -5   5  246.44    8.55
  -5   2  -5  244.36    8.67
   2   3  -5  239.29    9.08
   3  -5  -5  240.38    8.21
   3  -5  -5  245.28    8.21
  -5   2  -5  243.49    8.93
  -3  -2  -5  244.92    8.98
   5  -3  -5  252.67    9.05
  -3  -2  -5  256.91    9.67
   5  -3  -5  246.71    9.00
  -3   5   5  246.63    9.02
   5  -2   5  252.86    9.16
  -2   5  -5  260.72    9.47
  -3  -2  -5  263.46    8.92
  -2  -3   5  269.05    9.11
  -2   5  -5  256.81    9.03
  -2   5  -5  259.74    9.27
  -2   5  -5  248.65    9.09
  -3   5   5  248.05    8.79
  -2  -3   5  258.59    9.50
  -3   5   5  256.62    8.80
   5  -2   5  252.10    9.19
  -2  -3   5  257.04    9.43
  -5   3  -5   76.44    3.26
   3  -5   5   80.10    3.64
  -5   2   5   73.54    3.17
   3  -5   5   80.12    3.60
   3   2  -5   79.76    3.62
   2  -5  -5   74.67    2.82
   3  -5   5   69.72    3.16
   2   3   5   73.64    3.23
   2  -5  -5   75.49    2.82
   3  -5   5   81.57    3.30
  -5   2   5   72.53    3.06
   2  -5  -5   77.15    3.85
   2   3   5   77.74    3.46
  -5   3  -5   76.76    3.47
  -5   2   5   77.63    3.39
  -5   3  -5   73.82    3.52
  -2  -3  -5   75.76    3.27
  -3   5  -5   78.89    3.40
  -3   5  -5   87.01    3.60
  -3   5  -5   79.72    3.62
   5  -2  -5   80.85    3.49
  -2  -3  -5   81.53    3.30
  -3   5  -5   83.45    3.47
  -3  -2   5   78.71    3.63
   5  -3   5   87.32    3.63
  -2  -3  -5   83.58    3.22
  -3  -2   5   84.80    3.44
  -2   5   5   84.82    3.53
  -2  -3  -5   82.75    4.10
   5  -3   5   85.41    3.58
  -3  -2   5   86.07    3.69
  -5   1   5    1.81    0.55
  -5   1   5    2.74    0.62
   1   4   5    2.48    0.76
   4  -5   5    1.68    0.39
   1  -5  -5    1.91    0.38
  -5   1   5    1.77    0.44
  -5   4  -5    1.86    0.74
   1  -5  -5    2.14    0.49
  -5   1   5    1.89    0.50
   4   1  -5    1.30    0.63
   1  -5  -5    2.26    0.48
  -5   1   5    1.46    0.60
   4  -5   5    2.42    0.73
   4  -5   5    1.95    0.66
  -5   4  -5    2.20    0.59
   1  -5  -5    2.40    0.88
   1   4   5    2.32    0.52
  -1  -4  -5    1.10    0.83
   5  -4   5    1.82    0.60
  -1  -4  -5    2.74    0.59
  -4  -1   5    2.57    0.62
  -1   5   5    2.27    0.68
  -4   5  -5    1.55    0.64
   5  -1  -5    2.45    0.69
  -4   5  -5    2.36    0.62
  -4  -1   5    1.86    0.60
  -4  -1   5    2.07    0.34
  -4  -1   5    2.25    0.33
   5  -1  -5    2.23    0.51
   5  -4   5    2.69    0.69
  -1   5   5    2.24    0.61
  -1  -4  -5    1.77    0.43
  -1  -4  -5    2.14    0.43
  -1  -4  -5    2.02    0.43
  -1  -4  -5    2.12    0.52
  -4   5  -5    1.87    0.45
   5  -5   5  160.58    5.61
   5   0  -5  163.80    6.35
   0  -5  -5  158.83    5.99
   0   5   5  175.64    6.62
   0  -5  -5  170.15    7.01
   0  -5  -5  173.59    6.26
   0   5   5  159.63    6.28
  -5   0   5  171.96    6.46
   0  -5  -5  184.56    6.35
  -5   5  -5  160.88    6.34
  -5   5  -5  165.18    5.65
  -5   0   5  167.19    6.49
   0  -5  -5  168.60    6.01
  -5   5  -5  148.79    6.56
   5  -5   5  172.82    6.52
  -5   0   5  164.76    6.04
  -5   0   5  168.08    6.02
   5  -5   5  163.31    6.52
  -6   0  -5   44.61    2.95
   0   6  -5   46.15    2.88
  -6   6   5   47.37    2.17
  -6   0  -5   42.66    2.03
   0  -6   5   49.72    2.93
  -6   6   5   49.02    2.96
  -6   0  -5   46.71    2.48
   0  -6   5   50.05    2.32
   0   6  -5   46.95    2.28
  -6   6   5   45.07    2.23
   6   0   5   42.59    2.35
   0  -6   5   47.62    2.83
   6   0   5   46.52    2.69
   6  -6  -5   42.81    2.24
   6  -6  -5   48.23    3.15
   6  -6  -5   46.46    2.32
  -6   5   5   20.48    1.33
  -6   1  -5   19.65    0.97
   1   5  -5   18.40    1.30
   5  -6  -5   19.82    2.03
   1  -6   5   20.90    1.79
  -6   5   5   21.61    1.18
   5  -6  -5   21.33    1.26
   1  -6   5   23.16    1.93
   1  -6   5   20.65    1.37
  -6   5   5   21.03    1.87
   5   1   5   23.03    1.65
   5  -6  -5   21.04    1.27
  -6   1  -5   20.57    1.67
   1   5  -5   19.06    1.83
   5   1   5   19.84    1.62
  -6   5   5   19.29    1.21
  -6   1  -5   19.80    1.88
  -5  -1  -5   16.59    1.37
  -5   6   5   16.26    1.17
  -1   6  -5   19.97    1.33
   6  -5  -5   17.75    1.33
   6  -1   5   16.54    1.53
   6  -1   5   18.59    1.51
  -1  -5   5   18.55    1.72
  -5   6   5   16.00    1.16
  -5  -1  -5   17.05    1.82
   6  -5  -5   18.95    1.34
  -1   6  -5   18.02    1.08
   6  -1   5   17.26    1.02
  -1  -5   5   20.89    1.87
  -1   6  -5   18.62    1.12
  -1   6  -5   21.38    1.82
  -1   6  -5   15.10    1.63
  -5  -1  -5   18.60    1.31
  -1  -5   5   18.29    1.30
  -5   6   5   18.66    1.29
  -6   4   5    9.56    1.36
   4  -6  -5    8.40    0.71
  -6   2  -5    6.97    0.98
   2  -6   5    6.23    1.21
   4   2   5    7.99    0.87
   2   4  -5    7.78    1.29
  -6   4   5    8.35    0.72
   4   2   5    8.18    1.12
  -6   4   5    7.56    0.64
  -6   2  -5    8.25    1.28
   4  -6  -5    7.84    0.73
  -6   4   5    8.02    0.91
  -6   2  -5    6.69    1.13
   4  -6  -5    6.63    1.36
   2  -6   5    8.84    0.98
   2  -6   5    7.10    1.30
   4   2   5    7.71    1.15
   2   4  -5    6.24    0.83
  -2   6  -5    8.78    1.22
  -2   6  -5    8.52    0.95
  -4   6   5    9.82    0.86
  -2  -4   5    7.78    1.06
  -4   6   5    7.97    0.98
   6  -4  -5    9.66    1.06
  -4  -2  -5    8.77    1.01
   6  -4  -5    7.58    0.98
  -4  -2  -5    8.39    0.86
  -4   6   5    8.54    0.80
  -4  -2  -5    8.71    1.44
  -2   6  -5    7.05    0.99
  -2   6  -5    9.92    1.28
  -2  -4   5    9.99    1.48
  -2  -4   5    9.00    1.35
   6  -2   5   10.55    1.28
   6  -2   5    9.97    1.23
  -6   3  -5    4.73    1.05
   3  -6   5    2.60    0.98
   3  -6  -5    3.16    0.47
  -6   3  -5    3.57    0.71
   3   3  -5    3.84    0.98
  -6   3  -5    4.59    1.01
   3  -6  -5    3.88    0.48
  -6   3   5    3.02    0.88
   3  -6  -5    3.56    1.04
  -6   3   5    4.60    0.56
   3   3   5    3.94    0.60
   3  -6   5    3.67    0.75
   3  -6   5    2.78    0.86
   3   3   5    4.80    0.97
  -6   3   5    3.46    0.68
  -3  -3   5    2.09    0.67
   6  -3   5    3.38    0.82
  -3  -3   5    2.74    0.88
  -3  -3  -5    3.63    0.55
  -3   6  -5    6.21    1.09
  -3   6  -5    3.37    0.79
  -3  -3  -5    3.26    0.65
  -3   6   5    3.71    0.56
  -3   6  -5    5.23    0.95
   6  -3  -5    4.63    0.85
  -3   6   5    3.40    0.77
  -3  -3  -5    2.91    1.05
  -3   6  -5    4.00    0.73
   6  -3   5    2.83    0.71
  -3  -3   5    5.14    0.89
   4  -6   5   17.96    1.61
   2  -6  -5   16.92    1.04
  -6   2   5   19.81    1.57
   2   4   5   18.54    1.20
   2  -6  -5   20.94    1.92
   2  -6  -5   17.19    1.06
   4  -6   5   16.29    1.62
   4   2  -5   16.03    1.61
   4  -6   5   15.00    1.19
  -6   4  -5   19.02    1.73
  -6   4  -5   19.86    1.64
  -6   4  -5   16.86    1.33
   2   4   5   17.73    1.63
  -6   2   5   16.23    1.33
  -6   2   5   16.06    1.13
   6  -2  -5   19.38    1.58
  -4  -2   5   21.82    1.66
  -2  -4  -5   20.13    2.06
  -2  -4  -5   18.85    1.11
  -4   6  -5   18.98    1.59
  -2   6   5   19.90    1.63
  -4   6  -5   20.52    1.40
   6  -4   5   19.72    1.63
   6  -4   5   19.68    1.56
  -2  -4  -5   20.78    1.43
  -2  -4  -5   19.98    1.32
  -4  -2   5   17.97    1.54
  -4  -2   5   18.96    1.47
  -4   6  -5   21.02    1.63
  -6   1   5  133.16    5.20
   1  -6  -5  127.19    4.91
   5  -6   5  125.28    4.81
   1  -6  -5  129.84    5.07
   5  -6   5  129.90    5.54
   5  -6   5  141.94    5.70
  -6   1   5  131.92    5.49
  -6   5  -5  133.65    5.40
   1  -6  -5  128.82    5.11
   5   1  -5  129.66    5.55
   1   5   5  126.86    5.11
  -6   1   5  141.13    5.59
  -6   5  -5  143.76    5.88
   1  -6  -5  129.45    5.88
   1   5   5  136.28    5.69
  -1  -5  -5  132.64    5.30
   6  -1  -5  129.75    5.08
  -5  -1   5  135.17    5.42
   6  -5   5  131.94    5.49
  -5   6  -5  121.51    5.34
  -5  -1   5  125.16    4.62
   6  -1  -5  130.18    5.48
  -5   6  -5  134.58    4.88
  -5   6  -5  130.52    5.57
  -1  -5  -5  133.04    5.25
   6  -5   5  126.88    5.41
  -1  -5  -5  141.01    6.12
  -1   6   5  141.45    5.64
  -5  -1   5  128.97    4.66
  -1  -5  -5  129.24    5.02
  -6   0   5   20.71    1.31
   6  -6   5   18.22    1.64
   0  -6  -5   19.55    1.46
   0   6   5   20.32    1.87
  -6   0   5   21.84    1.76
   6   0  -5   20.43    1.59
   0  -6  -5   18.17    1.94
   0  -6  -5   22.30    1.56
   6  -6   5   19.99    1.78
   0  -6  -5   18.47    1.26
  -6   6  -5   19.88    1.88
  -6   0   5   20.30    1.28
  -7   0  -5   32.22    2.67
  -7   7   5   31.88    1.72
   0  -7   5   28.26    1.82
   7  -7  -5   29.32    1.86
   7   0   5   30.33    1.87
   0  -7   5   31.14    2.35
   7  -7  -5   26.89    1.87
  -7   0  -5   30.52    2.01
  -7   7   5   29.89    2.60
   0  -7   5   33.06    2.47
   7   0   5   29.05    2.32
   0   7  -5   31.93    2.60
  -7   7   5   29.27    1.88
  -7   6   5   44.83    2.40
  -7   6   5   46.11    3.13
   6  -7  -5   48.73    2.35
  -7   1  -5   43.19    2.65
   1   6  -5   47.82    3.11
   6   1   5   40.50    2.64
   6  -7  -5   51.62    3.46
   6  -7  -5   45.49    2.28
   1  -7   5   51.19    2.98
   6   1   5   47.90    2.88
   1  -7   5   56.47    3.18
  -7   6   5   47.47    2.08
  -7   6   5   42.85    2.12
   1  -7   5   48.59    2.42
  -7   1  -5   48.44    3.19
  -6   7   5   42.52    2.31
   7  -1   5   44.96    1.89
  -6  -1  -5   43.99    3.10
  -1  -6   5   51.44    3.06
  -1   7  -5   45.30    1.96
  -1  -6   5   44.79    2.99
  -1  -6   5   48.92    2.42
   7  -1   5   49.46    2.80
   7  -6  -5   45.63    2.50
   7  -6  -5   43.43    2.41
  -6   7   5   48.16    3.04
  -1   7  -5   47.28    2.98
  -6  -1  -5   47.75    2.38
   7  -1   5   47.76    2.85
  -6   7   5   45.27    2.32
  -1   7  -5   42.98    1.94
  -7   5   5    1.21    0.37
  -7   5   5    0.40    0.47
   2  -7   5    0.54    0.90
  -7   2  -5    1.02    0.73
   5  -7  -5    0.10    0.40
  -7   5   5    0.30    0.29
   5  -7  -5    0.03    0.90
   5  -7  -5    0.31    0.37
   5   2   5    0.99    0.75
   2  -7   5    0.50    0.49
   2   5  -5    0.49    0.86
  -7   2  -5    0.88    0.85
   2  -7   5    1.34    0.84
  -7   5   5    0.06    0.75
   5   2   5    0.50    0.45
   7  -2   5    0.21    0.67
   7  -5  -5    0.58    0.55
  -5  -2  -5    0.44    0.44
  -5   7   5    0.87    0.60
  -2  -5   5    1.10    0.61
  -2  -5   5   -0.29    0.61
  -2   7  -5    0.35    0.81
  -5  -2  -5    0.55    0.96
  -5   7   5    1.25    0.48
   7  -2   5    0.72    0.67
  -2   7  -5    0.43    0.47
   7  -5  -5    0.97    0.62
  -5   7   5    0.48    0.74
  -2  -5   5   -0.09    0.76
  -7   3  -5  174.01    7.18
  -7   3  -5  176.64    7.10
   3  -7   5  186.82    7.50
   3   4  -5  173.83    7.22
   4   3   5  159.70    6.09
  -7   4   5  165.79    6.12
   4  -7  -5  165.56    6.11
   4   3   5  169.92    6.99
   4  -7  -5  179.90    7.53
  -7   4   5  157.99    6.48
  -7   4   5  167.72    7.08
   3  -7   5  172.52    7.28
   3  -7   5  170.47    6.54
  -7   4   5  172.36    5.94
  -3  -4   5  170.42    7.11
  -3   7  -5  177.36    6.55
   7  -4  -5  177.51    6.73
  -4  -3  -5  167.31    6.06
  -3  -4   5  163.35    6.68
  -4   7   5  169.74    6.24
  -3   7  -5  171.76    6.82
  -3  -4   5  168.83    7.21
  -4  -3  -5  159.82    6.55
  -4   7   5  172.88    6.66
   7  -4  -5  165.15    6.61
  -4  -3  -5  170.99    7.48
   7  -3   5  174.01    6.82
   7  -3   5  162.40    6.85
  -7   4  -5    7.49    1.39
   3  -7  -5    9.03    0.78
   3   4   5    8.13    1.40
   4   3  -5    9.26    1.50
  -7   3   5   10.45    0.80
  -7   4  -5    9.17    1.47
  -7   3   5   10.13    1.46
   3  -7  -5    8.22    0.79
   4  -7   5   10.00    1.64
   3   4   5    6.72    0.68
   3  -7  -5    8.24    1.55
   4  -7   5    7.23    1.30
  -7   3   5    8.24    0.72
  -4   7  -5    8.59    1.25
  -4   7  -5    9.17    1.19
   7  -4   5   10.83    1.37
  -3  -4  -5    9.73    1.73
  -3  -4  -5   11.51    1.13
  -4  -3   5    9.03    1.35
  -3  -4  -5    8.62    0.73
   7  -3  -5    7.07    1.18
  -4  -3   5    7.97    1.21
  -3  -4  -5    9.97    1.21
   7  -4   5    8.03    1.29
  -3   7   5    8.65    1.29
   2  -7  -5   26.51    2.26
  -7   5  -5   24.09    2.09
   2  -7  -5   27.61    1.53
  -7   2   5   23.15    1.83
  -7   2   5   25.23    2.03
  -7   2   5   26.24    1.65
   2   5   5   25.32    1.37
   5  -7   5   26.50    2.27
   5   2  -5   24.74    2.12
   2  -7  -5   29.71    1.54
   5  -7   5   24.39    2.07
   2   5   5   25.50    2.14
   2  -7  -5   22.54    1.39
  -7   5  -5   27.37    2.24
  -5   7  -5   24.97    1.62
  -2  -5  -5   28.05    1.96
   7  -2  -5   23.28    1.93
  -5   7  -5   22.76    1.97
  -2  -5  -5   25.57    1.66
  -2  -5  -5   24.93    1.81
  -2  -5  -5   26.12    2.43
  -5  -2   5   24.60    2.00
   7  -5   5   29.01    2.06
   7  -5   5   23.49    2.00
  -5  -2   5   27.05    1.93
  -2   7   5   24.94    1.96
   1   6   5   57.08    2.60
   1  -7  -5   55.60    2.60
  -7   1   5   61.79    3.36
   6  -7   5   66.05    3.55
   6   1  -5   59.61    3.30
   1  -7  -5   62.73    2.85
   6  -7   5   51.52    2.32
   1   6   5   58.57    3.45
   6  -7   5   62.33    3.45
   1  -7  -5   64.12    3.66
   1  -7  -5   63.38    2.88
  -7   6  -5   60.05    3.56
  -7   1   5   58.39    2.86
  -1  -6  -5   58.39    2.99
  -1  -6  -5   62.35    3.10
  -6  -1   5   59.12    2.32
  -6   7  -5   59.48    2.42
  -6  -1   5   57.29    2.29
  -6  -1   5   60.33    3.23
  -1  -6  -5   61.85    3.70
   7  -6   5   58.98    3.26
   7  -6   5   65.60    3.46
   7  -1  -5   58.51    2.82
  -6   7  -5   63.59    3.50
  -1   7   5   62.60    3.43
  -1  -6  -5   54.85    2.78
   0  -7  -5   23.26    1.66
  -7   7  -5   33.12    2.63
  -7   0   5   30.87    1.69
   7  -7   5   33.33    2.49
  -7   0   5   29.88    2.31
   0  -7  -5   27.16    1.87
   7  -7   5   35.37    2.44
   0  -7  -5   29.21    1.87
   0   7   5   28.24    2.46
   7   0  -5   30.65    2.12
   0  -7  -5   30.63    2.58
   3  -8   5   70.00    3.85
  -8   5   5   61.32    2.18
  -8   3  -5   64.59    3.84
   3   5  -5   70.49    3.94
   3  -8   5   71.98    3.24
  -8   3  -5   68.70    3.73
   5  -8  -5   61.60    2.75
   5  -8  -5   64.39    4.03
   3  -8   5   66.78    3.91
   5  -8  -5   65.55    2.81
   5   3   5   70.29    3.70
  -8   5   5   53.96    2.16
  -8   5   5   69.20    3.97
   8  -5  -5   68.92    3.49
  -5   8   5   70.50    3.70
  -3   8  -5   60.53    3.12
  -3   8  -5   66.70    3.63
   8  -3   5   67.95    3.70
  -3  -5   5   65.37    4.02
  -5   8   5   68.10    3.39
  -3  -5   5   69.02    3.90
  -5   8   5   66.77    3.04
   8  -3   5   61.40    3.47
  -5  -3  -5   69.61    4.27
  -5  -3  -5   67.14    2.68
   8  -5  -5   66.46    3.38
  -3  -5   5   67.01    3.43
   4  -8  -5   67.79    3.91
  -8   4   5   57.37    2.16
  -8   4   5   58.84    3.56
  -8   4  -5   66.71    3.68
   4  -8  -5   56.97    2.54
   4  -8   5   58.39    3.73
   4  -8  -5   55.46    2.49
   4   4  -5   60.32    3.62
  -8   4  -5   55.41    3.55
   4  -8   5   52.15    3.45
   4   4   5   66.69    3.62
  -8   4   5   55.71    2.23
  -4  -4  -5   61.78    2.26
  -4  -4   5   60.57    3.70
  -4   8   5   61.95    3.28
   8  -4  -5   58.65    3.30
  -4  -4   5   56.51    3.48
  -4  -4   5   55.96    3.23
  -4   8   5   56.83    3.23
   8  -4   5   65.47    3.56
  -4  -4  -5   59.94    3.98
   8  -4   5   59.83    3.37
  -4  -4  -5   58.21    3.13
   3  -8  -5   26.97    1.52
   5  -8   5   29.10    2.47
   5  -8   5   28.04    2.56
   3   5   5   30.44    2.55
   3  -8  -5   23.58    2.41
   5   3  -5   31.36    2.54
  -8   3   5   27.41    2.32
  -8   5  -5   29.77    2.53
  -8   5  -5   30.85    2.63
   3  -8  -5   26.92    1.54
  -8   3   5   28.22    1.35
  -5  -3   5   28.18    2.25
  -5   8  -5   32.25    2.07
   8  -3  -5   30.98    2.40
  -3   8   5   29.36    2.31
   8  -5   5   31.74    2.32
  -5  -3   5   31.86    2.48
  -5   8  -5   31.76    2.33
  -3  -5  -5   31.94    2.99
   8  -5   5   29.71    2.37
  -3   8   5   31.04    2.14
  -3  -5  -5   30.76    2.28
  -3  -5  -5   31.38    2.19
   1   0   6  115.34    4.30
  -1   0  -6  118.81    4.13
  -1   1   6  121.46    4.30
  -1   0  -6  117.03    4.37
   1   0   6  120.19    4.38
   1   0   6  118.06    4.14
   0  -1   6  115.14    4.21
  -1   1   6  115.13    4.10
   0   1  -6  117.45    4.33
   1  -1  -6  117.64    4.33
  -1   0  -6  121.62    4.49
  -1   1   6  114.88    4.40
   0   1  -6  113.23    4.47
   0   1  -6  113.41    4.48
  -1   0  -6  120.17    4.13
   1  -1  -6  121.80    4.39
   1   0   6  118.86    4.12
   0   1  -6  118.17    3.92
   0  -1   6  119.79    3.91
  -1   1   6  115.16    4.11
   0  -1   6  119.51    4.44
   0   1  -6  120.51    4.28
   0  -1   6  116.23    4.26
   0  -1   6  117.03    4.39
   0   1   6    7.46    0.56
  -1   1  -6    7.57    0.69
  -1   0   6    7.29    0.60
   1  -1   6    7.00    0.45
   1  -1   6    8.10    0.58
   0  -1  -6    7.32    0.62
   1  -1   6    6.22    0.58
   0   1   6    7.34    0.36
   0   1   6    7.33    0.76
   1   0  -6    6.97    0.58
   1   0  -6    7.42    0.61
  -1   0   6    7.50    0.55
  -1   1  -6    7.84    0.57
   1   0  -6    6.96    0.47
   0  -1  -6    7.72    0.40
  -1   1  -6    6.24    0.53
   0   1   6    7.18    0.36
   0  -1  -6    6.21    0.87
  -1   0   6    7.69    0.58
   0  -1  -6    7.36    0.39
  -1   1  -6    6.58    0.53
   1  -1   6    7.50    0.58
  -1   0   6    7.53    0.52
   0   1   6    7.14    0.60
   1  -1   6    6.98    0.50
  -1   0   6    6.56    0.60
  -2   0  -6   79.32    2.93
   0   2  -6   83.95    3.39
   0  -2   6   76.06    3.29
   2  -2  -6   74.45    3.12
   2   0   6   78.92    3.23
   2   0   6   75.76    2.94
   2   0   6   76.43    2.93
  -2   2   6   79.07    2.73
  -2   0  -6   78.85    3.17
   0  -2   6   76.22    3.33
  -2   2   6   77.76    2.73
  -2   2   6   77.53    3.24
   0  -2   6   77.06    3.11
   0   2  -6   81.48    3.03
   2  -2  -6   81.17    3.25
  -2   0  -6   77.14    2.92
   0   2  -6   78.53    3.16
   2   0   6   76.69    2.87
  -2   0  -6   77.02    3.25
  -2   2   6   78.84    3.13
  -2   2   6   79.31    2.96
   2   0   6   75.55    3.14
   0   2  -6   78.59    3.35
   0  -2   6   80.34    2.91
  -2   1  -6    0.62    0.26
  -2   1  -6    0.67    0.37
   1   1   6    0.62    0.19
  -2   1   6    0.53    0.21
  -2   1   6    0.77    0.24
  -2   1   6    1.02    0.31
   1  -2   6    0.98    0.39
   1  -2   6    0.37    0.23
   1  -2   6    0.71    0.36
  -2   1  -6    0.36    0.29
   1  -2   6    0.75    0.28
   1   1  -6    0.66    0.27
   1   1  -6    0.44    0.29
  -2   1   6    0.57    0.27
   1  -2  -6    0.54    0.40
   1   1   6    1.17    0.32
  -2   1  -6    0.68    0.25
  -2   1   6    0.50    0.23
   1   1   6    0.66    0.33
   1   1   6    0.99    0.31
   1  -2  -6    0.45    0.30
   1   1   6    0.67    0.19
   1   1  -6    0.82    0.35
   2  -1  -6    1.61    0.39
   2  -1   6    1.21    0.23
   2  -1   6    0.97    0.36
  -1   2  -6    1.81    0.41
  -1  -1   6    1.35    0.20
  -1  -1  -6    1.38    0.36
  -1   2  -6    1.52    0.35
  -1   2  -6    1.19    0.39
  -1  -1   6    1.66    0.46
  -1  -1   6    1.70    0.20
  -1   2  -6    1.40    0.20
   2  -1   6    1.41    0.34
  -1  -1  -6    1.36    0.52
  -1   2   6    1.78    0.38
  -1   2  -6    1.59    0.40
  -1   2  -6    1.28    0.20
  -1  -1  -6    1.46    0.23
   2  -1   6    1.47    0.32
   2  -1  -6    1.32    0.35
  -1  -1  -6    1.56    0.31
  -1  -1   6    0.78    0.40
   2  -1   6    1.74    0.35
   2  -1   6    1.11    0.22
  -1   2   6    1.96    0.37
  -1  -1   6    1.15    0.23
  -1  -1  -6    1.48    0.23
  -1  -1   6    1.92    0.41
  -1   2   6    1.24    0.45
  -2   2  -6  108.92    3.58
   2  -2   6   98.67    3.79
   2   0  -6   96.71    3.75
  -2   2  -6  104.39    3.79
   0   2   6   92.30    4.17
   2  -2   6   98.21    3.57
   2  -2   6   99.44    3.78
  -2   0   6   99.34    3.67
   2  -2   6   99.88    3.85
  -2   0   6  100.70    3.75
   0   2   6   94.46    3.78
  -2   0   6  102.70    3.77
  -2   0   6   95.82    3.60
   2   0  -6   96.07    3.68
   0   2   6  100.60    3.71
  -2   0   6   96.40    3.73
   0  -2  -6   96.03    3.67
   0  -2  -6  103.12    4.41
   0  -2  -6  100.48    3.35
  -2   2  -6   95.49    3.89
   0  -2  -6   99.24    3.34
   0  -2  -6  100.46    3.77
  -2   2  -6  100.93    3.77
  -2   2  -6   99.73    3.66
  -3   3   6   80.06    3.41
   0   3  -6   83.71    3.60
   3   0   6   73.66    3.39
   0   3  -6   85.95    3.16
  -3   3   6   85.82    2.98
   3  -3  -6   82.59    3.59
  -3   0  -6   84.13    3.22
  -3   0  -6   79.92    3.20
  -3   0  -6   82.12    3.58
  -3   3   6   86.58    3.18
   3   0   6   80.20    3.10
   3  -3  -6   80.49    2.99
   0  -3   6   85.65    3.70
   0  -3   6   83.74    2.89
   0  -3   6   83.93    3.02
  -3   0  -6   80.87    3.03
   3  -3  -6   80.36    2.99
   3   0   6   81.43    3.25
  -3   0  -6   84.97    3.44
  -3   3   6   85.99    2.99
   0   3  -6   80.79    3.49
   0  -3   6   80.99    3.43
  -3   3   6   77.71    3.52
   0   3  -6   78.51    2.88
   3   0   6   82.72    3.52
   0  -3   6   86.93    3.65
   2   1   6   15.26    0.90
  -3   2   6   16.14    0.84
  -3   1  -6   15.18    1.16
  -3   2   6   14.87    0.82
   1  -3   6   15.52    0.91
   2  -3  -6   13.50    1.04
  -3   1  -6   16.26    0.96
   2  -3  -6   15.28    0.61
   1   2  -6   15.29    0.79
   1  -3   6   12.73    1.18
   2   1   6   14.51    1.16
  -3   2   6   15.18    1.10
   2   1   6   16.58    0.96
  -3   1  -6   14.98    0.93
  -3   1  -6   14.50    1.10
   2  -3  -6   16.77    1.31
   2   1   6   14.02    1.06
  -3   2   6   15.47    0.92
   1   2  -6   15.47    1.15
  -3   2   6   14.09    1.00
   1  -3   6   13.04    0.96
   1  -3   6   15.16    1.22
   2   1   6   14.86    0.88
  -2   3   6   15.58    0.65
  -2  -1  -6   15.18    0.87
  -1  -2   6   15.94    0.77
   3  -1   6   16.39    1.03
  -1   3  -6   16.86    1.04
  -1   3  -6   14.90    1.06
   3  -1   6   16.11    0.77
  -2   3   6   16.04    0.97
   3  -2  -6   17.74    1.16
  -2   3   6   15.94    0.66
  -2   3   6   16.91    1.28
  -1  -2   6   17.65    1.12
   3  -1   6   16.45    1.02
   3  -1   6   15.50    1.13
  -2  -1  -6   16.13    1.04
  -1   3  -6   15.07    1.20
  -2  -1  -6   15.89    0.91
  -2  -1  -6   15.14    0.88
  -1  -2   6   15.60    0.75
  -2  -1  -6   16.89    1.33
   3  -2  -6   16.66    0.91
  -1  -2   6   14.80    1.19
  -1   3  -6   19.28    1.30
  -2   3   6   15.40    1.08
  -1  -2   6   15.28    1.23
  -1   3  -6   16.58    0.81
   1   2   6    7.51    1.04
  -3   2  -6    8.88    1.00
  -3   2  -6    6.32    0.62
   1  -3  -6    5.83    0.72
  -3   1   6    5.90    0.59
   2  -3   6    5.81    0.81
   1   2   6    7.52    0.87
   2   1  -6    5.35    0.48
   1  -3  -6    6.31    0.69
  -3   2  -6    6.44    0.69
   1   2   6    6.89    0.51
   2  -3   6    6.21    0.60
  -3   1   6    6.69    0.61
  -3   1   6    6.12    0.74
   1  -3  -6    6.29    1.09
   2   1  -6    7.03    0.83
  -3   2  -6    6.27    0.61
   1   2   6    5.96    0.70
  -3   1   6    6.43    0.61
   2  -3   6    6.37    0.73
  -3   1   6    6.09    0.60
   2  -3   6    5.16    0.72
  -2   3  -6    6.62    0.81
  -2  -1   6    7.78    0.60
  -1  -2  -6    8.37    0.73
  -1   3   6    7.34    1.03
  -2  -1   6    7.98    0.76
  -1  -2  -6    8.16    0.53
  -2   3  -6    7.69    0.78
  -2  -1   6    7.32    0.76
  -2  -1   6    8.19    0.57
   3  -2   6    8.33    0.75
   3  -2   6    9.12    0.84
  -2   3  -6    7.68    0.76
  -2   3  -6    8.13    0.68
  -1   3   6    7.78    0.71
  -2   3  -6    7.68    0.58
   3  -2   6    8.20    0.45
  -2  -1   6    7.84    0.79
  -1  -2  -6    7.25    0.66
   3  -2   6    6.97    0.70
  -1  -2  -6    7.19    1.06
  -1  -2  -6    7.86    0.53
   3  -2   6    8.00    0.48
  -2  -1   6    8.02    0.52
  -1   3   6    8.81    0.76
   3  -3   6   17.81    1.14
   0  -3  -6   16.08    0.73
   0   3   6   15.82    1.08
   3  -3   6   14.97    1.11
   0  -3  -6   15.69    0.82
   0   3   6   15.09    1.41
  -3   0   6   17.63    1.09
  -3   0   6   15.77    1.09
   0  -3  -6   16.45    0.84
   0  -3  -6   15.24    1.02
   0   3   6   16.40    1.11
   3   0  -6   16.50    1.11
  -3   3  -6   15.26    1.18
  -3   3  -6   15.32    1.04
  -3   0   6   15.64    0.89
   0  -3  -6   18.38    1.63
  -3   0   6   16.04    1.08
   0  -3  -6   15.76    0.73
   0  -3  -6   18.06    1.08
   3  -3   6   15.21    1.10
  -3   3  -6   15.95    1.06
  -3   0   6   14.95    1.03
  -3   3  -6   15.31    0.98
   3  -3   6   15.28    0.86
   4  -4  -6    5.45    0.60
  -4   0  -6    5.27    0.56
   0   4  -6    3.77    0.47
  -4   0  -6    3.36    0.67
  -4   0  -6    4.68    0.66
  -4   4   6    4.70    0.60
   4   0   6    4.88    0.63
   0   4  -6    4.95    0.48
  -4   0  -6    3.66    0.84
   4   0   6    5.70    0.82
   4   0   6    5.40    0.76
   0   4  -6    4.00    0.87
  -4   4   6    5.33    0.52
   0  -4   6    3.24    0.79
   0  -4   6    2.86    0.41
   0  -4   6    5.26    0.96
   4  -4  -6    5.09    0.97
  -4   4   6    4.07    0.50
   4   0   6    4.86    0.79
   0   4  -6    4.07    0.83
   4  -4  -6    4.63    0.54
   1  -4   6   30.28    1.99
   1   3  -6   29.41    1.84
   3   1   6   31.04    1.57
  -4   1  -6   30.43    1.78
  -4   3   6   28.99    1.39
  -4   3   6   31.88    1.41
   3   1   6   29.27    1.52
   1  -4   6   26.14    1.67
   3   1   6   27.50    1.52
   3  -4  -6   29.97    1.22
   3  -4  -6   27.65    1.98
   3  -4  -6   30.42    1.22
   1  -4   6   30.41    1.32
   3   1   6   23.49    1.59
   1  -4   6   32.74    2.01
  -4   1  -6   26.46    1.52
  -4   1  -6   29.54    1.81
  -4   3   6   26.98    1.35
   1   3  -6   28.82    1.07
  -4   3   6   27.01    1.44
  -3  -1  -6   33.35    1.54
   4  -3  -6   32.30    1.53
  -1   4  -6   34.10    1.89
   4  -1   6   32.30    1.73
  -1   4  -6   33.71    1.52
   4  -1   6   31.70    1.40
   4  -3  -6   31.27    1.53
  -1  -3   6   30.53    1.94
  -3  -1  -6   30.21    2.01
  -3  -1  -6   32.48    1.60
  -3  -1  -6   30.68    1.66
  -1  -3   6   31.50    1.46
  -1   4  -6   32.98    1.61
   4  -3  -6   31.37    1.92
  -3   4   6   32.74    1.34
   4  -1   6   29.78    2.02
   4  -1   6   33.34    1.72
  -1   4  -6   31.79    1.92
  -3   4   6   32.69    1.59
  -3  -1  -6   31.69    1.59
  -3   4   6   32.18    1.34
  -1  -3   6   32.01    2.03
   2  -4  -6  125.08    4.19
  -4   2   6  119.68    4.96
   2  -4   6  128.47    4.79
   2  -4  -6  116.80    5.29
  -4   2   6  127.66    4.62
  -4   2  -6  130.16    5.06
   2  -4   6  130.28    5.19
   2   2   6  125.03    4.59
   2  -4   6  128.68    4.74
   2   2  -6  122.58    5.01
   2  -4  -6  123.52    4.69
  -4   2  -6  125.13    4.72
   2   2   6  112.83    4.87
  -4   2   6  124.69    4.63
   2  -4  -6  121.24    4.81
   2   2   6  131.58    4.81
  -4   2   6  120.47    4.59
   2  -4   6  127.96    5.12
  -4   2   6  126.68    4.81
   2  -4  -6  125.03    4.18
  -4   2  -6  122.73    4.92
  -2  -2  -6  121.21    4.57
   4  -2  -6  124.69    4.70
  -2  -2   6  127.54    4.21
  -2   4  -6  121.73    5.00
  -2   4  -6  126.44    4.83
  -2   4   6  124.89    4.26
  -2   4   6  120.39    4.88
   4  -2   6  127.84    4.86
  -2  -2  -6  124.17    5.35
  -2   4   6  122.84    4.72
  -2  -2  -6  121.09    4.68
  -2  -2  -6  123.27    4.69
  -2  -2   6  132.77    5.04
   4  -2   6  125.64    4.21
  -2  -2  -6  128.05    4.59
  -2   4  -6  133.48    4.86
  -2  -2   6  128.20    4.57
  -2   4  -6  125.10    4.58
   4  -2   6  128.61    4.22
   4  -2   6  122.33    4.79
   3  -4   6   57.40    2.72
   1   3   6   52.08    2.54
   3  -4   6   56.91    2.36
  -4   1   6   53.79    2.47
  -4   1   6   58.03    2.49
   3  -4   6   54.14    2.74
  -4   3  -6   53.23    2.45
   1   3   6   57.92    2.58
  -4   3  -6   49.22    2.66
   1  -4  -6   56.03    1.99
   3  -4   6   52.44    2.62
   1  -4  -6   56.64    2.49
   1  -4  -6   56.23    2.02
   1  -4  -6   55.65    1.99
  -4   1   6   52.38    2.41
  -4   1   6   55.37    2.63
   1  -4  -6   54.54    2.02
  -4   3  -6   54.12    2.52
  -4   3  -6   54.11    2.56
   3   1  -6   59.88    2.71
   1  -4  -6   59.39    3.17
  -4   1   6   54.85    2.39
  -1  -3  -6   50.57    2.95
  -1  -3  -6   51.02    2.02
   4  -1  -6   51.63    2.37
  -3   4  -6   50.38    2.16
  -1   4   6   47.13    2.28
  -3  -1   6   49.45    2.23
  -1   4   6   46.09    2.33
  -3  -1   6   48.98    1.92
   4  -1  -6   50.95    2.23
   4  -3   6   48.28    1.70
   4  -3   6   48.22    1.73
  -3  -1   6   52.89    2.44
  -3   4  -6   50.89    2.41
  -1  -3  -6   54.03    2.24
   4  -3   6   50.43    2.35
  -3  -1   6   48.35    2.16
  -3  -1   6   46.29    2.37
  -3   4  -6   48.73    2.18
   4  -3   6   50.28    2.39
  -3   4  -6   50.79    2.44
  -1  -3  -6   48.52    2.01
   0  -4  -6  169.83    5.79
   0  -4  -6  156.29    5.51
  -4   0   6  154.96    5.67
   4  -4   6  159.65    6.08
   0   4   6  170.98    6.11
   0  -4  -6  156.59    5.53
  -4   4  -6  156.73    5.96
  -4   0   6  160.52    5.93
  -4   4  -6  153.64    5.96
  -4   4  -6  161.33    5.49
  -4   0   6  150.59    6.00
   4   0  -6  153.58    5.97
   0  -4  -6  159.21    5.85
   0  -4  -6  170.94    5.78
   0  -4  -6  161.30    6.69
   4  -4   6  156.13    5.52
   0   4   6  151.43    5.99
  -4   0   6  159.86    6.06
  -4   4  -6  161.07    6.22
   4  -4   6  167.54    6.19
  -4   0   6  145.81    5.92
  -5   5   6  172.52    6.12
  -5   0  -6  162.17    5.96
  -5   0  -6  170.67    6.41
  -5   0  -6  176.06    6.51
   5   0   6  163.76    6.30
   0  -5   6  171.57    6.80
   0  -5   6  171.45    6.05
   0   5  -6  166.73    6.05
   5  -5  -6  172.46    6.13
   5  -5  -6  165.90    6.07
   0  -5   6  140.91    6.66
   0   5  -6  169.50    5.74
   5  -5  -6  168.61    7.03
  -5   5   6  153.88    6.03
   0   5  -6  175.31    5.80
  -5   0  -6  160.40    6.86
  -5   5   6  172.58    6.08
   0   5  -6  182.59    6.93
   5   0   6  168.55    6.45
   5   0   6  175.88    6.54
  -5   4   6   32.73    1.62
   4  -5  -6   29.65    1.39
   4   1   6   31.62    1.82
   1   4  -6   30.17    1.47
  -5   4   6   28.91    1.53
   1  -5   6   31.60    2.10
   4  -5  -6   31.91    1.42
   4  -5  -6   30.19    2.22
   1  -5   6   35.23    2.24
   4   1   6   28.37    1.74
  -5   1  -6   34.44    2.02
   4   1   6   24.94    1.71
   1  -5   6   32.39    1.52
   4   1   6   30.84    1.77
   1   4  -6   32.25    2.13
  -5   4   6   30.68    1.54
  -5   4   6   28.51    1.47
  -5   1  -6   32.41    2.11
  -5   1  -6   28.61    1.71
  -4  -1  -6   29.68    2.12
   5  -4  -6   27.06    1.99
   5  -1   6   27.83    1.80
   5  -4  -6   29.08    1.57
  -1   5  -6   29.97    1.99
  -1  -4   6   30.34    1.49
  -1  -4   6   29.81    2.03
   5  -1   6   29.81    1.76
   5  -4  -6   28.42    1.54
  -1   5  -6   31.06    1.54
  -4  -1  -6   28.70    1.51
  -1  -4   6   27.44    2.04
  -4  -1  -6   29.01    1.66
  -4   5   6   28.98    1.39
  -1   5  -6   31.56    1.98
  -4  -1  -6   29.47    1.67
  -4   5   6   30.98    1.63
  -1   5  -6   29.16    1.51
   5  -1   6   26.43    1.39
  -4   5   6   27.10    1.36
   3   2   6   30.06    1.62
   3   2   6   26.55    1.64
  -5   3   6   27.19    1.48
  -5   2  -6   30.25    1.93
   2   3  -6   22.88    1.85
   3  -5  -6   26.10    1.17
   2  -5   6   22.65    1.88
   2  -5   6   26.30    2.02
   2  -5   6   27.82    1.45
  -5   3   6   28.15    1.48
  -5   2  -6   26.44    1.82
   3   2   6   28.24    1.75
   3  -5  -6   27.74    1.17
   3  -5  -6   24.86    2.06
  -5   3   6   29.74    1.40
  -5   2  -6   29.50    1.64
   5  -2   6   30.44    1.81
   5  -2   6   29.09    1.75
  -2  -3   6   31.03    1.64
  -2   5  -6   32.13    1.89
  -3  -2  -6   31.47    1.63
  -2   5  -6   30.39    1.69
  -2   5  -6   30.93    1.63
  -2  -3   6   29.30    1.96
  -3  -2  -6   28.24    2.14
  -2   5  -6   29.61    1.99
  -3   5   6   29.47    1.39
  -3   5   6   28.16    1.36
  -2  -3   6   30.54    2.06
  -3   5   6   29.02    1.68
  -3  -2  -6   28.03    1.58
   5  -3  -6   32.68    1.72
   3   2  -6  155.74    6.04
   2  -5  -6  147.40    5.05
  -5   3  -6  155.39    5.94
  -5   3  -6  147.48    5.65
   3  -5   6  138.68    5.55
   2   3   6  144.69    5.73
   2  -5  -6  146.30    5.05
  -5   3  -6  144.04    5.98
  -5   2   6  141.28    5.47
   3  -5   6  153.97    6.06
   2   3   6  152.30    5.79
   3  -5   6  148.13    6.06
   2  -5  -6  153.51    6.41
  -5   2   6  143.33    5.54
   5  -3   6  158.32    5.91
  -3   5  -6  155.51    5.77
  -2  -3  -6  152.98    6.51
   5  -3   6  155.62    5.94
   5  -2  -6  145.86    5.77
  -2  -3  -6  154.88    5.58
  -3  -2   6  153.13    5.66
  -2  -3  -6  154.65    5.57
  -3  -2   6  151.91    6.01
  -3   5  -6  144.04    5.65
  -3   5  -6  151.95    5.86
  -2   5   6  156.17    5.83
  -3   5  -6  147.51    5.98
  -2  -3  -6  146.66    5.54
  -5   4  -6   36.72    2.01
   4  -5   6   39.25    2.26
  -5   1   6   37.35    1.92
   1  -5  -6   34.55    1.62
   1   4   6   38.25    2.21
   1  -5  -6   38.51    2.57
  -5   4  -6   39.18    2.18
  -5   1   6   33.46    1.94
   1  -5  -6   35.46    1.52
  -5   1   6   39.19    2.01
   4  -5   6   36.75    2.17
   1  -5  -6   37.40    1.54
   4  -5   6   32.80    1.71
   1  -5  -6   36.11    1.92
  -5   4  -6   37.15    2.27
  -5   1   6   34.50    1.84
   1   4   6   36.68    2.01
   4   1  -6   37.84    2.20
   1  -5  -6   36.55    1.62
  -1  -4  -6   32.12    1.65
  -1  -4  -6   32.70    1.57
   5  -1  -6   33.01    1.77
  -1  -4  -6   30.62    1.66
  -4  -1   6   30.74    1.39
  -4  -1   6   29.02    1.77
   5  -4   6   31.30    1.92
  -4  -1   6   33.04    1.44
  -1   5   6   32.66    1.95
  -4   5  -6   35.18    1.99
  -4  -1   6   31.98    1.94
  -4  -1   6   29.17    1.92
  -4   5  -6   33.83    2.07
  -4  -1   6   34.87    1.83
  -1  -4  -6   35.31    2.55
  -1  -4  -6   33.72    1.58
  -4   5  -6   33.64    1.65
  -4   5  -6   39.82    2.19
   5  -4   6   34.86    2.05
   0   5   6   18.60    1.39
   0  -5  -6   20.21    1.29
   0  -5  -6   18.77    1.06
   5   0  -6   20.90    1.49
   0   5   6   20.29    1.64
  -5   0   6   17.56    1.10
   5  -5   6   18.08    1.48
  -5   0   6   17.22    1.47
   0  -5  -6   18.15    1.06
   0  -5  -6   18.97    1.25
   0  -5  -6   18.98    1.92
   0  -5  -6   20.74    1.32
  -5   5  -6   17.90    1.64
  -5   0   6   18.03    1.42
  -5   5  -6   16.98    1.38
   5  -5   6   15.38    1.45
   5  -5   6   17.27    0.80
  -5   0   6   18.38    1.18
   6   0   6   21.26    1.52
   6  -6  -6   22.69    2.24
  -6   6   6   23.44    2.02
   0   6  -6   17.63    1.23
   0  -6   6   22.89    2.06
  -6   0  -6   18.84    1.17
  -6   0  -6   20.84    1.62
   6  -6  -6   21.03    1.39
   6   0   6   21.48    1.71
  -6   0  -6   20.76    2.05
   0  -6   6   21.30    1.90
   6   0   6   19.02    1.72
   6  -6  -6   19.40    1.35
  -6   6   6   22.27    1.38
   0  -6   6   19.92    1.31
  -6   6   6   21.71    1.36
   0   6  -6   20.66    1.95
  -6   1  -6   45.17    2.94
   1  -6   6   47.52    2.88
   5   1   6   49.08    2.62
   1  -6   6   48.98    2.85
   5  -6  -6   47.22    3.16
   1   5  -6   44.63    2.14
   5  -6  -6   47.90    2.13
   1  -6   6   50.14    2.22
  -6   5   6   49.41    2.14
  -6   1  -6   49.24    2.71
  -6   5   6   47.35    2.27
   5   1   6   48.49    2.65
   1   5  -6   51.52    3.02
  -6   5   6   44.81    2.23
   5  -6  -6   49.68    2.18
  -1  -5   6   42.79    2.05
  -5  -1  -6   38.90    2.27
   6  -5  -6   45.00    2.89
   6  -5  -6   41.32    2.14
  -1  -5   6   52.00    2.97
  -1   6  -6   43.19    2.67
  -5   6   6   43.41    2.18
  -1   6  -6   47.80    2.04
   6  -5  -6   42.72    2.19
  -5  -1  -6   49.44    2.98
   6  -1   6   41.45    2.38
  -1  -5   6   43.41    2.69
  -5  -1  -6   40.15    2.19
  -1   6  -6   41.29    2.06
   6  -1   6   43.02    1.90
  -5   6   6   42.47    2.03
   6  -1   6   47.56    2.59
  -1   6  -6   34.94    2.44
  -5   6   6   38.29    1.97
  -1   6  -6   47.04    1.96
   2  -6   6   28.06    2.22
  -6   2  -6   28.64    2.02
   2   4  -6   28.11    2.12
  -6   2  -6   25.85    1.69
   4   2   6   30.00    1.93
   4  -6  -6   26.75    1.29
   4  -6  -6   25.08    1.26
  -6   4   6   26.18    1.46
   2  -6   6   28.74    2.13
   4   2   6   23.51    1.54
   2  -6   6   26.39    1.51
   4  -6  -6   22.76    2.14
  -6   4   6   24.05    1.95
  -6   4   6   25.95    1.53
   4   2   6   25.58    1.74
  -6   2  -6   27.02    2.04
  -6   4   6   25.95    1.33
  -2  -4   6   26.00    2.11
  -4   6   6   22.14    1.31
   6  -4  -6   24.71    1.59
  -2   6  -6   21.77    1.53
  -4  -2  -6   21.53    2.07
  -2   6  -6   26.13    1.89
   6  -2   6   24.56    1.72
   6  -2   6   25.58    1.81
  -2   6  -6   29.48    2.00
  -2  -4   6   24.97    1.58
  -4   6   6   24.52    1.62
  -2   6  -6   26.27    1.55
   6  -4  -6   24.18    1.61
  -4  -2  -6   24.05    1.46
  -4   6   6   24.87    1.36
  -4  -2  -6   24.79    1.58
  -2  -4   6   26.58    2.05
   3   3  -6   26.71    2.04
  -6   3   6   24.41    1.44
  -6   3  -6   23.61    1.65
   3  -6   6   25.71    2.17
   3  -6  -6   27.54    1.20
  -6   3  -6   29.09    2.05
  -6   3   6   25.07    1.34
   3   3   6   23.55    1.49
  -6   3  -6   27.14    2.01
  -6   3   6   21.96    1.53
   3  -6   6   24.24    2.07
   3  -6  -6   25.58    1.17
   3  -6  -6   24.74    2.22
  -6   3   6   28.31    1.98
   3   3   6   29.04    1.94
  -3  -3   6   28.92    1.80
  -3   6  -6   31.39    2.10
  -3  -3  -6   32.91    2.52
  -3   6   6   29.07    1.37
   6  -3   6   23.48    1.85
  -3   6  -6   28.94    1.76
  -3   6   6   29.98    1.85
   6  -3  -6   27.12    1.81
  -3  -3  -6   30.57    1.56
  -3  -3   6   31.30    2.16
  -3  -3  -6   28.47    1.66
  -3   6  -6   29.80    1.92
  -3  -3   6   28.43    2.11
  -3   6  -6   28.64    1.83
   6  -3   6   28.59    1.91
   2  -6  -6   10.92    0.71
  -6   2   6   10.81    1.32
   2  -6  -6   10.66    0.70
   4   2  -6   10.94    1.42
   4  -6   6   10.65    1.44
  -6   4  -6   10.73    1.41
  -6   4  -6   10.30    1.43
  -6   2   6    9.84    1.15
   4  -6   6   11.60    1.57
   4  -6   6    9.44    0.98
   2   4   6   10.85    1.35
  -6   2   6   11.30    0.97
   2  -6  -6   10.12    1.61
   2  -6  -6   10.91    0.71
  -6   4  -6   10.35    1.20
   2   4   6    9.62    1.07
  -2  -4  -6   13.12    1.86
  -4  -2   6   11.54    1.17
  -2  -4  -6   14.42    1.16
   6  -4   6   11.62    1.42
  -2  -4  -6   12.04    1.01
  -4  -2   6   13.34    1.51
  -2   6   6   14.30    1.37
  -4   6  -6   11.56    1.37
  -4  -2   6   13.18    1.48
  -2  -4  -6   13.38    0.98
  -4   6  -6   12.86    1.14
   6  -4   6   14.03    1.33
  -4   6  -6   12.16    1.40
   6  -2  -6   11.71    1.34
   1  -6  -6   59.38    2.47
   1  -6  -6   60.63    2.62
   1  -6  -6   61.53    2.62
   5  -6   6   62.21    3.25
   1  -6  -6   59.51    2.46
  -6   1   6   59.55    2.87
   5  -6   6   63.67    3.34
   1   5   6   63.06    3.22
  -6   5  -6   61.18    3.20
  -6   1   6   59.97    3.07
   5  -6   6   54.26    2.48
   5   1  -6   65.89    3.27
   1  -6  -6   67.23    3.63
   1   5   6   62.78    2.90
  -6   5  -6   57.95    3.31
  -1  -5  -6   54.02    2.50
  -5   6  -6   55.56    3.09
   6  -5   6   57.57    3.03
  -1  -5  -6   54.72    2.45
  -5  -1   6   54.15    2.17
  -5  -1   6   52.98    2.17
  -5   6  -6   54.19    2.37
  -1  -5  -6   56.44    2.46
  -1  -5  -6   56.35    2.73
  -5   6  -6   53.37    2.92
   6  -5   6   53.95    2.92
  -1  -5  -6   53.26    2.65
  -5  -1   6   54.22    2.95
  -1   6   6   59.42    3.05
   6  -1  -6   56.17    2.64
  -5  -1   6   60.38    2.88
  -1  -5  -6   57.48    3.49
  -6   0   6    1.75    0.81
   0  -6  -6    1.05    0.44
   0  -6  -6    1.01    0.91
   0   6   6    0.50    0.77
  -6   0   6    0.72    0.43
   0  -6  -6    1.34    0.42
   6  -6   6    2.14    0.92
   0  -6  -6    1.78    0.59
   6   0  -6    1.64    0.70
   0  -6  -6    1.82    0.61
  -6   6  -6    2.00    0.97
  -6   0   6    1.39    0.49
   6  -6   6    2.46    0.85
   6  -7  -6    9.59    1.88
   1  -7   6    7.22    1.40
   6  -7  -6    7.42    0.91
  -7   1  -6    7.22    1.23
   1   6  -6    6.89    1.46
   6   1   6    6.79    1.28
  -7   6   6    6.80    0.87
   1  -7   6    7.99    0.93
   6   1   6    6.21    1.14
  -7   6   6    6.36    0.94
   1   6  -6    4.89    0.90
   6  -7  -6    9.27    0.91
  -7   6   6    9.63    1.66
   1  -7   6   10.72    1.54
  -7   1  -6    7.72    1.55
  -7   6   6    7.34    0.80
  -6  -1  -6   10.82    1.80
  -6  -1  -6    8.81    1.07
  -6   7   6    7.60    1.00
   7  -6  -6    8.16    1.08
  -1  -6   6    9.33    1.50
  -1   7  -6    7.47    0.71
  -1   7  -6    7.42    0.68
   7  -1   6    8.49    1.31
   7  -6  -6    8.67    1.07
  -1   7  -6    7.63    1.43
  -1  -6   6    9.68    1.60
  -1  -6   6    9.25    1.03
  -6   7   6    7.96    1.00
  -6   7   6    9.00    1.54
   7  -1   6    9.69    0.66
   7  -1   6    7.98    1.36
   2  -7   6    9.17    0.99
  -7   2  -6   10.93    1.62
   5  -7  -6   11.14    0.86
   5  -7  -6    9.95    0.85
  -7   5   6    9.49    0.78
  -7   5   6    9.12    1.05
   5   2   6   10.49    1.39
  -7   5   6   12.68    1.76
  -7   5   6    9.65    0.86
   5  -7  -6    8.85    1.70
   5   2   6    9.47    1.34
  -7   2  -6    8.75    1.39
   2   5  -6    9.14    1.55
   2  -7   6    7.22    1.33
   2  -7   6   10.41    1.62
  -2   7  -6    8.92    1.41
  -2   7  -6   10.45    1.05
  -5   7   6   10.99    0.96
  -5   7   6    9.47    1.15
  -2  -5   6   10.03    1.07
  -5  -2  -6   13.30    1.96
   7  -5  -6   10.76    1.23
  -2  -5   6   14.21    1.95
  -2  -5   6   11.32    1.60
   7  -2   6    8.21    1.26
   7  -5  -6    9.17    1.18
   7  -2   6    8.87    1.37
  -5  -2  -6   10.74    1.03
  -5   7   6    8.47    0.98
   4  -7  -6   26.53    1.33
   4   3   6   28.54    2.14
  -7   4   6   29.32    1.52
  -7   3  -6   28.64    2.21
   3  -7   6   29.66    1.75
   3   4  -6   26.16    2.25
   4  -7  -6   27.96    2.51
  -7   4   6   28.68    2.28
   3  -7   6   28.28    2.44
  -7   4   6   21.87    1.62
   3  -7   6   29.33    2.41
   4   3   6   22.46    1.47
  -7   4   6   28.89    1.37
  -7   3  -6   25.33    2.19
   4  -7  -6   27.50    1.33
  -4  -3  -6   30.48    1.60
  -3   7  -6   31.57    2.19
  -4  -3  -6   32.77    2.81
  -3  -4   6   31.17    2.44
   7  -4  -6   29.37    2.00
  -4  -3  -6   28.66    1.89
  -3  -4   6   32.92    2.61
   7  -3   6   29.93    2.19
  -3  -4   6   30.89    2.00
  -3   7  -6   30.09    1.93
  -4   7   6   28.06    1.51
  -4   7   6   32.27    2.08
   7  -3   6   30.28    2.09
   4  -7   6   22.35    2.08
  -7   4  -6   25.28    2.12
  -7   4  -6   26.12    2.16
   3  -7  -6   23.82    2.25
  -7   3   6   24.57    1.99
   3   4   6   21.42    1.33
   3  -7  -6   21.63    1.15
   4   3  -6   21.69    2.11
   3   4   6   23.88    2.05
  -7   3   6   25.03    1.41
  -7   3   6   23.25    1.28
   3  -7  -6   21.82    1.13
   4  -7   6   19.55    2.31
  -4  -3   6   20.91    1.67
   7  -4   6   25.17    1.91
  -3  -4  -6   21.42    2.31
  -3  -4  -6   23.06    1.27
  -3  -4  -6   21.83    1.60
  -4   7  -6   23.57    1.80
  -3  -4  -6   18.64    1.46
  -4  -3   6   20.36    1.86
  -3   7   6   20.15    1.76
  -4   7  -6   21.23    1.66
   7  -3  -6   22.32    1.79
   7  -4   6   22.39    1.91
   2  -7  -6   13.65    0.93
  -7   2   6   15.18    1.51
   5   2  -6   18.15    2.04
   5  -7   6   14.46    1.91
  -7   5  -6   16.34    1.75
   2  -7  -6   14.07    0.93
   2   5   6   13.41    1.09
   2  -7  -6   12.53    0.90
   2  -7  -6   15.18    1.96
   2   5   6   14.80    1.81
  -7   5  -6   13.72    1.87
   5  -7   6   15.44    1.86
  -7   2   6   14.70    1.73
   7  -5   6   12.29    1.53
  -5   7  -6   15.49    1.71
  -2  -5  -6   14.38    1.55
   7  -2  -6   16.79    1.66
  -5  -2   6   14.54    1.45
  -5   7  -6   14.26    1.24
  -2  -5  -6   14.02    1.22
   7  -5   6   12.64    1.64
  -2   7   6   16.28    1.83
  -2  -5  -6   15.07    2.13
  -2  -5  -6   15.87    1.05
  -2  -5  -6   14.13    1.34
  -5  -2   6   12.65    1.58
   6  -7   6    0.90    0.37
   6   1  -6    1.39    0.78
   6  -7   6    2.33    0.97
  -7   6  -6    0.40    0.89
   6  -7   6    3.29    1.12
   1   6   6    2.47    1.06
   1  -7  -6    2.69    1.11
   1  -7  -6    0.64    0.47
   1   6   6    2.61    0.73
  -7   6  -6    1.99    0.97
   1  -7  -6    2.33    0.57
  -7   1   6    2.67    0.72
  -7   1   6    2.29    0.94
   1  -7  -6    2.51    0.60
   1  -7  -6    2.20    0.48
  -6  -1   6    1.44    0.31
  -1   7   6    1.11    0.95
  -6   7  -6    1.62    0.94
   7  -6   6    0.81    0.87
  -1  -6  -6    1.28    0.63
  -6  -1   6    1.47    0.33
  -6  -1   6    1.66    0.88
  -6  -1   6    1.81    0.75
  -1  -6  -6    1.80    0.64
  -1  -6  -6    1.83    0.55
  -1  -6  -6    2.02    1.09
  -6   7  -6    1.56    0.37
   7  -6   6    1.96    0.81
  -8   4   6   14.22    1.91
   4  -8  -6   12.17    0.85
  -8   4  -6   14.84    2.02
   4  -8  -6   17.95    2.31
  -8   4   6   12.35    0.81
   4  -8   6   13.93    2.10
   4   4  -6   14.90    2.03
   4   4   6   13.51    1.80
  -8   4  -6   15.15    2.01
   4  -8   6    9.83    1.73
   4  -8  -6   12.53    0.87
  -4  -4  -6   11.70    1.42
  -4  -4   6   17.86    2.24
  -4  -4  -6   11.21    2.10
  -4  -4   6   12.59    1.54
   8  -4   6   14.40    1.85
  -4  -4  -6   15.77    0.94
   8  -4  -6   14.12    1.69
  -4  -4   6   15.12    1.98
  -4   8   6   12.44    1.53
   8  -4   6   11.74    1.55
  -4   8  -6   14.52    1.63
   0   0  -7   -0.02    0.21
   0   0  -7    0.04    0.24
   0   0   7   -0.03    0.18
   0   0   7    0.22    0.20
   0   0   7    0.19    0.21
   0   0  -7    0.30    0.28
   0   0   7    0.32    0.20
   0   0   7    0.23    0.18
   0   0  -7    0.22    0.24
   1   0   7   80.56    3.21
  -1   1   7   78.53    3.36
   1  -1  -7   82.99    3.31
   0  -1   7   81.94    3.16
   0   1  -7   83.60    2.86
   0  -1   7   83.16    3.34
   0   1  -7   86.85    3.46
   1   0   7   85.49    3.05
   0   1  -7   85.86    3.47
   0  -1   7   83.18    3.21
  -1   1   7   84.25    3.05
  -1   0  -7   85.23    3.07
   1  -1  -7   82.72    3.28
   0  -1   7   86.51    2.86
   1   0   7   85.34    3.04
  -1   0  -7   85.34    3.07
   1   0   7   80.41    3.29
  -1   1   7   82.92    3.04
  -1   1   7   87.06    3.27
   1   0   7   87.22    3.10
   0   1  -7   82.32    3.21
  -1   0  -7   85.34    3.46
   0   1  -7   82.40    3.29
  -1   0  -7   81.20    3.32
   0  -1   7   80.48    3.34
   1   0  -7    2.58    0.45
  -1   0   7    2.91    0.49
   0  -1  -7    1.88    0.26
   1  -1   7    2.47    0.45
  -1   1  -7    2.44    0.41
   1   0  -7    2.15    0.40
  -1   0   7    2.06    0.41
  -1   1  -7    2.22    0.47
   0  -1  -7    1.92    0.26
  -1   1  -7    2.22    0.38
  -1   0   7    2.65    0.42
   0  -1  -7    2.15    0.45
   0   1   7    2.48    0.44
   1  -1   7    2.89    0.43
   1  -1   7    2.70    0.33
   0   1   7    2.45    0.23
   0   1   7    2.80    0.57
  -1   0   7    1.96    0.34
   0   1   7    2.44    0.23
   0  -1  -7    2.25    0.66
   0   1   7    2.34    0.36
   1  -1   7    2.33    0.39
  -1   1  -7    2.65    0.43
   1   0  -7    2.42    0.32
   1  -1   7    2.21    0.36
  -1   0   7    2.42    0.39
   1   0  -7    2.40    0.40
  -2   2   7  269.62    8.86
   0  -2   7  261.43    9.52
  -2   2   7  267.51    9.16
   0  -2   7  259.96    9.08
  -2   0  -7  263.05    9.09
   2   0   7  258.60    9.34
   0  -2   7  268.81    9.32
   0   2  -7  269.21    9.59
   0   2  -7  262.93    9.26
   0   2  -7  277.83    9.38
   2   0   7  273.82    9.06
  -2   0  -7  267.40    9.09
   0   2  -7  275.00    9.60
  -2   2   7  266.84    8.86
   2  -2  -7  265.85    9.35
   2  -2  -7  267.15    9.46
   2   0   7  267.05    9.10
   0  -2   7  260.57    9.56
  -2   2   7  265.15    9.49
  -2   2   7  266.42    9.32
  -2   0  -7  266.44    9.52
  -2   2   7  266.09    8.91
  -2   0  -7  268.07    9.41
   2   0   7  269.26    9.12
   2   0   7  256.71    9.43
  -2   1   7  133.73    4.70
   1   1  -7  132.66    4.95
  -2   1   7  135.07    4.73
  -2   1  -7  131.12    4.79
   1   1   7  136.78    4.78
   1  -2   7  136.42    5.08
   1   1  -7  129.99    5.03
  -2   1  -7  138.31    4.96
   1   1  -7  132.25    4.83
  -2   1   7  133.55    4.86
   1  -2   7  132.69    4.85
  -2   1   7  134.15    4.84
   1   1   7  123.64    4.96
  -2   1  -7  132.63    5.07
   1   1   7  133.45    4.60
   1  -2   7  135.82    5.04
   1   1   7  134.51    5.16
   1  -2   7  137.08    4.86
  -2   1  -7  131.95    4.78
  -2   1   7  130.72    4.92
  -2   1   7  137.71    4.71
   1  -2  -7  123.87    4.91
   1  -2  -7  128.11    5.26
  -1   2  -7  130.10    4.48
  -1  -1   7  131.50    5.00
   2  -1   7  133.03    4.74
  -1   2  -7  133.56    4.43
  -1   2   7  128.04    5.26
   2  -1   7  122.49    4.71
   2  -1   7  137.56    4.59
  -1   2  -7  126.61    4.93
  -1  -1   7  132.06    4.64
  -1   2  -7  130.19    4.77
  -1  -1  -7  129.94    4.53
  -1  -1  -7  128.20    5.28
   2  -1   7  127.22    4.93
  -1   2   7  130.69    4.87
   2  -1   7  135.59    4.77
  -1   2   7  134.34    4.75
  -1   2  -7  129.83    4.94
  -1   2  -7  129.64    4.90
  -1  -1   7  129.83    4.45
  -1  -1  -7  130.60    4.52
  -1  -1  -7  123.63    4.64
  -1  -1   7  126.82    5.01
   2  -1  -7  135.88    4.88
   2  -1  -7  132.41    4.79
  -1  -1   7  127.45    4.83
  -1  -1  -7  130.42    4.88
   2  -1   7  135.83    4.61
  -2   0   7   31.29    1.54
  -2   2  -7   30.43    1.68
   0   2   7   29.18    1.56
  -2   2  -7   28.09    1.41
   0   2   7   29.96    1.48
   0  -2  -7   33.04    2.13
  -2   0   7   31.70    1.55
   0  -2  -7   31.65    1.47
   2  -2   7   32.08    1.56
   2   0  -7   31.27    1.51
   0  -2  -7   32.07    1.14
   2  -2   7   30.08    1.59
   0   2   7   28.16    1.87
  -2   0   7   31.03    1.43
  -2   0   7   33.10    1.46
   0  -2  -7   32.31    1.13
  -2   2  -7   30.33    1.53
  -2   0   7   34.03    1.59
   2   0  -7   30.87    1.55
  -2   2  -7   31.00    1.54
   2  -2   7   30.60    1.56
   0  -2  -7   29.85    1.55
   0   2   7   32.00    1.15
   2  -2   7   29.30    1.37
  -2   2  -7   29.67    1.35
  -3   0  -7   22.26    1.11
   3  -3  -7   24.45    1.08
   3   0   7   22.62    1.27
  -3   3   7   22.18    1.02
   3   0   7   19.27    1.41
   0  -3   7   27.28    1.72
   0  -3   7   25.57    1.16
   3   0   7   23.49    1.31
  -3   3   7   22.50    1.51
   3   0   7   19.21    1.40
   3   0   7   24.09    1.21
  -3   0  -7   24.44    1.47
   0   3  -7   26.45    1.65
  -3   3   7   22.48    1.03
  -3   0  -7   22.82    1.26
   3  -3  -7   22.85    1.48
  -3   0  -7   20.73    1.23
   0   3  -7   25.79    1.56
  -3   3   7   23.88    1.28
   0  -3   7   30.49    1.82
  -3   0  -7   23.47    1.60
   3  -3  -7   22.07    1.57
   0   3  -7   28.88    1.34
   0  -3   7   26.48    1.49
   2   1   7   90.88    3.25
  -3   1  -7   86.09    3.60
  -3   1  -7   88.71    3.33
   1   2  -7   84.06    3.67
  -3   1  -7   89.01    3.60
  -3   2   7   85.05    3.32
  -3   1  -7   83.33    3.32
   1  -3   7   82.51    3.28
   1   2  -7   89.67    3.62
   2   1   7   80.00    3.63
  -3   2   7   85.68    3.14
   2   1   7   79.47    3.57
   1   2  -7   81.81    3.18
  -3   2   7   81.74    3.13
  -3   2   7   82.08    3.53
   2   1   7   85.53    3.29
   1  -3   7   84.80    3.75
   1  -3   7   87.73    3.74
   2  -3  -7   87.77    3.85
   2  -3  -7   86.34    3.52
   2   1   7   85.39    3.21
  -3   2   7   84.83    3.43
   1  -3   7   83.87    3.42
   3  -1   7   87.52    3.43
  -2  -1  -7   85.71    3.26
   3  -1   7   79.81    3.63
  -1   3  -7   87.21    3.50
  -2  -1  -7   87.86    3.52
  -1   3  -7   88.82    3.56
  -1  -2   7   88.29    3.17
   3  -1   7   89.60    3.16
  -1  -2   7   88.82    3.76
  -2  -1  -7   88.26    3.89
  -1  -2   7   83.38    3.02
  -1  -2   7   89.13    3.00
   3  -2  -7   87.49    3.59
  -2   3   7   80.24    3.53
  -1   3  -7   95.73    3.85
  -1  -2   7   89.00    3.61
  -2   3   7   83.40    3.82
  -2  -1  -7   85.12    3.29
  -2  -1  -7   81.82    3.25
  -1   3  -7   87.50    3.08
  -1  -2   7   89.82    3.82
   3  -2  -7   92.12    3.63
  -2   3   7   89.35    3.40
   3  -1   7   91.38    3.45
  -1   3  -7   92.87    3.85
  -3   1   7  143.17    5.25
  -3   1   7  145.21    5.23
   2   1  -7  144.30    5.44
  -3   2  -7  144.59    5.55
   2  -3   7  143.10    5.22
   2  -3   7  142.17    5.35
  -3   1   7  149.44    5.23
  -3   2  -7  144.66    5.27
   1   2   7  146.98    5.27
   2   1  -7  141.27    5.10
   1   2   7  145.26    5.01
   2  -3   7  146.87    5.55
  -3   1   7  145.71    5.28
   2  -3   7  146.69    5.50
   1   2   7  139.04    5.80
  -3   1   7  139.86    5.35
   1  -3  -7  139.28    5.23
  -3   2  -7  134.54    5.24
  -3   2  -7  153.76    5.41
   1  -3  -7  144.73    5.37
   1   2   7  137.88    5.45
   1  -3  -7  137.80    5.96
  -2  -1   7  137.44    5.24
  -2  -1   7  141.86    4.90
   3  -2   7  138.61    4.79
   3  -2   7  121.47    5.24
  -1   3   7  138.85    5.23
   3  -2   7  135.89    5.14
  -2   3  -7  143.20    5.30
  -2   3  -7  137.81    4.87
  -1   3   7  144.46    5.10
  -2   3  -7  136.78    5.25
   3  -1  -7  136.60    5.15
  -2   3  -7  141.67    5.28
   3  -2   7  145.12    5.15
  -1   3   7  132.30    5.66
  -2   3  -7  141.14    4.87
  -1  -2  -7  141.65    5.15
  -2  -1   7  139.19    5.23
  -1  -2  -7  136.28    4.78
  -2  -1   7  135.90    4.82
  -1  -2  -7  141.31    5.80
  -2   3  -7  139.77    5.02
  -1  -2  -7  137.21    5.03
  -1  -2  -7  133.98    4.78
  -2  -1   7  137.58    4.84
  -2  -1   7  124.50    5.18
   3  -3   7  180.42    6.65
   3  -3   7  190.38    7.02
   3  -3   7  184.37    7.07
  -3   0   7  189.99    6.72
   0  -3  -7  189.27    6.52
   0  -3  -7  193.12    6.41
  -3   0   7  194.43    6.95
  -3   0   7  188.91    6.96
   3   0  -7  194.60    6.99
   3  -3   7  192.84    7.01
   0  -3  -7  205.71    7.88
  -3   0   7  186.90    6.96
   0  -3  -7  195.11    6.93
  -3   3  -7  200.95    6.85
  -3   0   7  197.03    6.91
  -3   0   7  191.62    6.98
  -3   3  -7  187.21    6.60
   0  -3  -7  190.06    6.51
  -3   3  -7  187.38    6.95
   0   3   7  201.35    6.96
   0   3   7  183.15    7.00
   0  -3  -7  202.36    7.15
   0  -3  -7  192.54    6.41
  -3   3  -7  187.83    7.16
  -3   3  -7  187.28    6.84
   0  -4   7    4.05    0.38
   4  -4  -7    4.53    0.98
   4  -4  -7    4.10    0.52
   0  -4   7    4.29    0.91
  -4   4   7    4.10    0.47
   4  -4  -7    3.36    0.46
   4   0   7    3.54    0.60
  -4   4   7    4.42    0.50
   0   4  -7    4.14    0.53
   0   4  -7    2.86    0.81
  -4   4   7    3.49    0.57
   0  -4   7    4.23    0.97
   4   0   7    3.94    0.66
   0   4  -7    4.89    0.92
   4   0   7    3.95    0.73
  -4   0  -7    3.40    0.46
  -4   0  -7    4.06    0.91
   0   4  -7    3.31    0.35
  -4   0  -7    4.62    0.79
  -4   0  -7    4.16    0.65
  -4   3   7   37.10    1.79
   3   1   7   37.13    1.82
   3  -4  -7   38.06    1.43
  -4   1  -7   37.00    1.84
   3   1   7   38.22    1.85
  -4   1  -7   38.50    2.18
   3   1   7   33.02    2.01
  -4   1  -7   36.46    2.07
   1  -4   7   37.31    2.28
   1  -4   7   34.83    1.68
   3  -4  -7   36.92    1.43
   3   1   7   34.85    1.76
   1  -4   7   38.13    2.24
   1   3  -7   36.14    1.46
   3  -4  -7   37.23    2.36
  -4   3   7   36.92    1.72
  -4   3   7   36.08    1.63
   1   3  -7   39.08    2.19
  -4   3   7   37.15    1.64
   4  -1   7   41.51    1.69
  -1  -3   7   39.33    1.52
   4  -1   7   41.96    2.04
  -1   4  -7   42.28    2.20
  -3   4   7   41.54    1.57
  -1  -3   7   37.99    2.26
   4  -3  -7   39.86    1.81
   4  -3  -7   43.70    2.30
  -3  -1  -7   35.89    1.79
  -3   4   7   38.70    1.89
  -1   4  -7   41.10    1.96
  -3  -1  -7   39.90    2.02
  -3  -1  -7   42.36    1.92
  -3  -1  -7   40.51    1.89
  -1   4  -7   38.52    2.25
  -1   4  -7   42.74    1.69
   4  -1   7   39.91    2.00
  -1  -3   7   38.41    2.32
  -1  -3   7   39.87    1.62
  -3   4   7   40.09    1.56
  -3  -1  -7   41.25    2.43
   2  -4   7    1.64    0.41
   2  -4  -7    0.78    0.65
  -4   2  -7    0.95    0.60
   2   2  -7    1.33    0.57
   2  -4   7    0.79    0.51
   2   2   7    0.72    0.34
   2  -4   7    0.84    0.60
  -4   2  -7    1.51    0.53
   2  -4  -7    0.75    0.48
  -4   2  -7    1.07    0.40
  -4   2   7    0.77    0.34
   2   2   7    0.86    0.45
  -4   2   7    0.83    0.45
   2   2   7    1.12    0.49
   2  -4   7    0.74    0.38
  -4   2   7    1.03    0.37
  -4   2   7    1.03    0.36
   4  -2   7    0.52    0.43
  -2  -2   7    0.26    0.25
  -2  -2  -7    0.16    0.25
   4  -2  -7    0.60    0.38
  -2  -2   7    0.58    0.17
   4  -2   7    1.11    0.21
  -2  -2   7    0.28    0.47
  -2  -2  -7    0.75    0.29
  -2   4  -7    0.65    0.42
  -2   4  -7    0.65    0.24
  -2  -2  -7    0.98    0.41
  -2  -2  -7    0.81    0.42
  -2  -2   7    0.91    0.28
  -2  -2   7    1.00    0.56
  -2   4  -7    1.47    0.55
  -2  -2  -7    0.68    0.66
  -2   4   7    0.90    0.43
   4  -2   7    1.02    0.46
   4  -2   7    0.59    0.17
  -2   4  -7    0.54    0.43
  -4   3  -7   38.95    1.96
  -4   1   7   35.99    1.81
  -4   3  -7   36.95    2.15
   1  -4  -7   38.23    1.29
   1  -4  -7   43.52    2.67
   3  -4   7   38.02    2.09
   3   1  -7   38.17    2.09
  -4   3  -7   40.20    2.04
  -4   3  -7   38.12    1.93
  -4   1   7   37.40    1.91
   1  -4  -7   40.81    2.00
   1   3   7   36.41    1.95
  -4   1   7   35.15    2.00
   3  -4   7   36.92    1.78
  -4   1   7   37.62    1.87
   1  -4  -7   36.97    1.30
   1   3   7   36.96    2.04
   3  -4   7   37.44    2.12
  -3   4  -7   45.59    2.02
  -3  -1   7   45.52    2.30
   4  -3   7   44.31    2.22
  -3  -1   7   47.70    2.02
  -3   4  -7   41.04    2.24
  -3   4  -7   44.42    2.03
  -1  -3  -7   45.89    1.84
  -1  -3  -7   44.45    1.84
  -1  -3  -7   45.72    2.90
   4  -3   7   45.10    2.26
  -3   4  -7   46.13    2.34
   4  -3   7   44.78    1.64
  -3  -1   7   44.17    1.82
  -1  -3  -7   46.80    2.13
  -1   4   7   42.15    2.24
   4  -3   7   44.95    1.73
  -3  -1   7   47.07    2.11
  -1   4   7   46.73    2.21
   4  -4   7    1.07    0.52
   4  -4   7    0.79    0.53
  -4   4  -7    0.76    0.25
  -4   4  -7    0.66    0.36
   0   4   7    1.05    0.39
   0  -4  -7    0.07    0.65
   0  -4  -7    0.50    0.42
   0  -4  -7    0.53    0.22
   0  -4  -7    0.66    0.31
  -4   0   7    0.73    0.39
   0  -4  -7    0.42    0.29
  -4   0   7    0.70    0.32
  -4   4  -7    0.85    0.62
   4  -4   7    0.63    0.25
  -4   4  -7    0.76    0.46
   0   4   7    0.62    0.50
  -4   0   7    0.53    0.43
   4   0  -7    0.92    0.51
   0  -4  -7    0.66    0.21
  -4   0   7    0.61    0.41
  -5   5   7   18.24    1.11
   0   5  -7   15.73    1.68
   5  -5  -7   20.84    1.21
   0   5  -7   20.80    1.00
   0  -5   7   19.91    1.06
   0  -5   7   20.34    1.80
   5   0   7   21.25    1.55
  -5   0  -7   19.11    1.39
   5  -5  -7   20.28    1.88
  -5   0  -7   20.11    1.11
   5  -5  -7   14.75    1.08
  -5   5   7   19.50    1.26
  -5   5   7   19.05    1.14
  -5   0  -7   21.16    1.55
   5   0   7   19.26    1.44
   0   5  -7   18.44    1.04
   0   5  -7   20.82    1.70
   0   5  -7   19.39    0.92
   5   0   7   21.95    1.44
  -5   0  -7   19.46    1.82
   0  -5   7   18.78    1.69
   1  -5   7   79.54    3.81
  -5   4   7   73.07    3.03
   4  -5  -7   76.19    2.85
   4   1   7   72.74    3.27
   1  -5   7   78.03    3.74
  -5   1  -7   78.27    3.57
  -5   1  -7   84.96    3.89
   4  -5  -7   73.28    2.85
   1  -5   7   77.15    2.91
   4   1   7   73.78    3.32
  -5   1  -7   73.77    3.30
  -5   4   7   71.22    3.03
  -5   4   7   75.97    3.19
  -5   4   7   77.09    3.07
   4   1   7   75.58    3.31
   1   4  -7   79.91    3.77
   4  -5  -7   81.89    4.02
   5  -1   7   70.12    3.23
   5  -1   7   70.67    2.91
  -4   5   7   69.55    2.77
   5  -4  -7   71.72    3.01
  -1  -4   7   75.81    3.68
  -1   5  -7   71.88    2.85
  -4  -1  -7   68.34    3.18
  -4  -1  -7   73.43    3.15
   5  -4  -7   71.84    3.61
  -1  -4   7   72.07    2.82
  -1  -4   7   73.94    3.71
  -1   5  -7   71.98    3.50
  -4  -1  -7   72.40    3.76
  -1   5  -7   76.30    3.04
  -4   5   7   75.26    2.79
  -4   5   7   78.38    3.14
  -1   5  -7   77.80    3.56
   5  -1   7   74.38    3.32
   3   2   7    2.15    0.58
   3  -5  -7    2.72    0.97
  -5   2  -7    3.91    0.88
   2  -5   7    1.35    0.77
  -5   3   7    2.11    0.51
  -5   2  -7    2.36    0.75
   3  -5  -7    2.66    0.27
   3  -5  -7    2.51    0.26
   3   2   7    1.57    0.55
  -5   3   7    2.91    0.54
   2   3  -7    1.59    0.75
  -5   2  -7    1.94    0.58
   3   2   7    2.41    0.67
  -5   3   7    2.44    0.52
   2  -5   7    2.17    0.81
  -2   5  -7    0.34    0.51
  -2  -3   7    0.03    0.66
  -2   5  -7    0.53    0.45
  -3   5   7    0.88    0.51
  -2   5  -7    0.91    0.38
   5  -2   7    1.57    0.66
  -2  -3   7    0.78    0.62
   5  -3  -7    0.59    0.44
  -3  -2  -7    0.92    0.41
   5  -2   7    1.03    0.51
  -2  -3   7    1.01    0.40
  -3  -2  -7    0.79    0.85
  -2   5  -7    1.50    0.64
  -3  -2  -7    1.64    0.53
  -3   5   7    1.53    0.27
   3   2  -7   22.72    1.75
  -5   3  -7   25.21    1.72
   2  -5  -7   25.80    2.14
   3  -5   7   23.19    1.87
   2  -5  -7   22.19    0.82
   2   3   7   19.94    1.53
   3  -5   7   21.52    1.40
  -5   2   7   21.99    1.36
  -5   3  -7   25.33    1.85
  -5   3  -7   24.19    1.50
   2   3   7   19.84    1.54
   3  -5   7   24.68    1.85
  -5   2   7   23.13    1.44
   2  -5  -7   21.81    0.82
   2  -5  -7   22.10    0.82
   5  -3   7   26.94    1.71
   5  -3   7   24.75    1.61
  -3  -2   7   23.45    1.37
  -2  -3  -7   22.25    1.29
  -2  -3  -7   20.32    1.25
  -2   5   7   23.54    1.55
  -3   5  -7   27.17    1.45
  -2  -3  -7   23.45    2.08
  -3  -2   7   25.04    1.75
   5  -2  -7   24.03    1.57
  -2  -3  -7   25.54    1.46
  -3   5  -7   23.82    1.71
  -3   5  -7   25.34    1.55
  -3   5  -7   25.00    1.64
   1  -5  -7   14.56    1.87
   1  -5  -7   11.25    0.63
   4  -5   7   15.45    1.47
   4  -5   7   12.59    1.31
   1  -5  -7   12.29    0.69
   1  -5  -7   12.76    0.65
   1   4   7   12.11    1.16
  -5   1   7   13.61    1.18
   4   1  -7   13.06    1.32
   1   4   7   13.09    1.33
   4  -5   7   12.92    0.96
  -5   4  -7   13.90    1.17
  -5   4  -7   12.85    1.26
  -5   4  -7   14.77    1.66
   1  -5  -7   14.01    1.19
   1  -5  -7   13.27    0.70
  -4   5  -7   12.03    1.05
  -4   5  -7   12.18    0.92
  -1  -4  -7   12.82    1.03
  -4  -1   7   14.12    1.27
   5  -1  -7   11.68    1.04
  -4  -1   7   11.79    0.78
  -4  -1   7   12.57    0.76
   5  -4   7   13.86    1.32
  -4  -1   7   13.17    1.09
  -1  -4  -7   10.49    0.79
  -4  -1   7   11.05    1.29
  -4  -1   7   11.10    1.03
  -4   5  -7   12.55    1.19
  -1  -4  -7   12.48    0.84
  -1  -4  -7   12.36    0.93
  -1  -4  -7   10.57    1.63
  -1   5   7   12.77    1.26
  -4   5  -7   12.90    1.49
   5  -4   7   14.31    1.26
   5  -5   7   13.31    1.39
  -5   0   7   12.72    1.22
   0  -5  -7   13.33    1.04
   5   0  -7   11.91    1.26
  -5   0   7   13.56    1.29
  -5   5  -7   14.03    1.27
   0  -5  -7   13.26    1.84
   0  -5  -7   14.69    0.86
   0   5   7   10.92    1.32
  -5   0   7   11.27    0.92
   0  -5  -7   15.57    1.06
  -5   5  -7   16.49    1.77
  -5   0   7   13.48    1.05
   5  -5   7   14.07    0.71
   0  -5  -7   13.82    1.14
   0  -5  -7   13.65    0.83
   5  -5   7   12.99    1.31
  -6   0  -7    6.52    0.75
   0  -6   7    8.89    1.49
   0   6  -7    7.05    1.38
   6  -6  -7    7.24    0.84
   6   0   7    5.98    0.95
   6  -6  -7    8.19    1.58
  -6   0  -7    9.35    1.22
   6  -6  -7    6.59    0.84
   6   0   7    9.16    1.28
   0  -6   7    7.14    0.74
  -6   0  -7    7.62    1.46
   0  -6   7    7.90    1.33
   0   6  -7    6.92    0.75
  -6   6   7    7.80    0.89
   6   0   7    9.11    1.32
  -6   6   7    9.14    0.89
   5  -6  -7   23.80    2.24
  -6   1  -7   21.98    2.00
   1  -6   7   25.79    2.15
  -6   1  -7   23.03    1.82
   1  -6   7   24.41    2.02
   5  -6  -7   23.40    1.27
   1   5  -7   20.99    1.98
   1  -6   7   22.81    1.27
   5   1   7   24.03    1.73
  -6   5   7   21.92    1.32
   5   1   7   21.91    1.70
  -6   5   7   22.36    1.41
   5  -6  -7   22.70    1.25
  -5  -1  -7   22.11    1.58
   6  -1   7   22.31    1.69
  -5  -1  -7   21.06    1.56
  -5   6   7   24.64    1.53
  -1  -5   7   22.77    1.27
   6  -5  -7   19.87    1.97
  -1  -5   7   26.48    2.17
   6  -1   7   21.31    1.23
  -1   6  -7   21.47    1.25
   6  -5  -7   21.37    1.45
  -5  -1  -7   24.24    2.18
  -1  -5   7   21.50    1.93
  -1   6  -7   22.04    1.90
   6  -5  -7   22.27    1.45
   6  -1   7   22.42    1.77
  -5   6   7   24.77    1.32
  -1   6  -7   22.19    1.24
  -5   6   7   22.59    1.30
  -1   6  -7   23.16    1.31
   4   2   7   26.40    1.80
  -6   2  -7   24.80    2.01
   2  -6   7   26.37    2.22
   2  -6   7   26.02    1.41
  -6   4   7   21.21    1.41
   2  -6   7   25.35    2.08
  -6   2  -7   25.27    1.98
   4   2   7   26.26    1.76
  -6   4   7   23.52    1.45
   4  -6  -7   25.02    2.27
   4  -6  -7   23.97    1.14
   4  -6  -7   23.89    1.14
  -6   4   7   22.85    1.33
   2   4  -7   26.35    2.09
  -4  -2  -7   25.87    2.23
  -2   6  -7   27.77    1.62
   6  -4  -7   22.19    1.57
  -2  -4   7   24.05    1.46
  -4  -2  -7   24.56    1.54
   6  -2   7   23.06    1.83
  -2   6  -7   26.24    1.95
  -4   6   7   24.41    1.25
   6  -2   7   21.49    1.68
  -2  -4   7   30.41    2.29
  -2   6  -7   22.00    1.78
  -4   6   7   23.16    1.25
  -2   6  -7   23.64    1.44
  -2  -4   7   24.19    1.99
  -4  -2  -7   24.56    1.57
  -4   6   7   26.23    1.69
   3  -6  -7   26.13    1.05
  -6   3   7   27.00    1.44
   3  -6   7   26.83    2.27
   3   3  -7   26.81    2.10
   3   3   7   23.87    1.63
  -6   3  -7   25.58    1.72
   3  -6   7   23.66    2.10
   3  -6  -7   24.35    1.04
  -6   3  -7   28.15    2.06
  -6   3  -7   24.92    2.00
  -6   3   7   25.87    1.58
   3   3   7   25.60    1.83
  -6   3   7   24.47    1.49
   3  -6  -7   25.78    2.33
  -3  -3  -7   26.12    1.58
  -3  -3   7   30.98    2.21
  -3   6  -7   27.64    1.86
  -3   6  -7   28.28    1.68
  -3  -3  -7   26.30    1.56
  -3   6  -7   29.13    2.05
  -3  -3   7   26.54    2.03
   6  -3  -7   26.31    1.78
  -3   6  -7   28.71    1.83
  -3   6   7   26.72    1.81
  -3  -3   7   31.82    1.77
   6  -3   7   27.19    1.88
   6  -3   7   30.11    1.96
  -3  -3  -7   28.07    2.52
   2   4   7    2.05    0.88
   2  -6  -7    0.39    0.18
   4  -6   7    0.62    0.71
  -6   2   7    0.43    0.52
   2  -6  -7    0.74    0.89
   4   2  -7    0.24    0.64
  -6   4  -7    0.35    0.73
   4  -6   7    0.12    0.71
   2   4   7    0.53    0.50
   2  -6  -7    0.41    0.18
  -6   2   7    1.04    0.66
  -6   4  -7    0.19    0.69
   2  -6  -7    0.53    0.19
  -2  -4  -7    1.05    0.45
  -4   6  -7    0.84    0.67
  -4   6  -7    0.45    0.47
   6  -2  -7    0.36    0.59
  -2  -4  -7    1.07    1.05
  -2   6   7    1.29    0.71
   6  -4   7    0.71    0.67
  -4   6  -7    0.84    0.69
  -2  -4  -7    1.34    0.53
   6  -4   7    1.34    0.70
  -4  -2   7    1.34    0.58
  -2  -4  -7    1.15    0.44
  -4  -2   7   -0.03    0.56
   5   1  -7   12.79    1.53
   1  -6  -7   12.48    0.78
  -6   5  -7   13.64    1.61
   1  -6  -7   13.95    1.88
   5  -6   7   10.81    0.90
   1  -6  -7   13.95    0.79
   5  -6   7   16.96    1.64
   1   5   7   14.41    1.63
   1  -6  -7   14.25    0.87
  -6   1   7   13.41    1.49
  -6   1   7   13.35    1.24
   1  -6  -7   13.37    0.87
  -6   5  -7   13.96    1.70
   5  -6   7   14.39    1.74
  -1   6   7   17.52    1.65
  -1  -5  -7   15.23    1.24
  -1  -5  -7   15.27    1.07
   6  -5   7   16.79    1.68
  -5  -1   7   14.86    0.88
  -5  -1   7   15.06    1.36
  -5   6  -7   16.70    1.65
   6  -5   7   16.52    1.56
  -5   6  -7   15.42    1.04
  -5  -1   7   16.92    1.57
  -1  -5  -7   15.88    1.17
  -1  -5  -7   15.05    1.06
  -1  -5  -7   15.08    1.28
  -1  -5  -7   18.42    2.26
  -5  -1   7   16.35    0.92
   0  -6  -7    7.99    0.72
   0  -6  -7    8.18    1.62
   0  -6  -7    9.51    0.95
   6   0  -7    7.35    1.13
  -6   0   7    8.26    0.91
  -6   6  -7    7.34    1.43
   0  -6  -7    9.06    0.91
   0   6   7   11.94    1.61
  -6   0   7    6.59    0.80
   0  -6  -7    6.52    0.74
  -6   0   7    8.47    1.26
   6  -6   7    8.20    1.35
   6  -6   7   10.17    1.40
   1  -7   7   51.93    2.35
  -7   1  -7   52.91    2.99
  -7   6   7   52.01    3.39
   6  -7  -7   50.31    2.37
   6   1   7   54.19    3.05
   1   6  -7   54.83    3.36
  -7   6   7   52.48    2.37
  -7   6   7   48.57    2.54
   6  -7  -7   50.80    2.36
   1  -7   7   54.76    3.29
   6   1   7   50.47    2.92
  -7   1  -7   55.51    3.48
   1  -7   7   55.52    3.23
   6  -7  -7   56.65    3.77
   7  -1   7   50.43    2.09
  -1  -6   7   54.02    2.38
  -6   7   7   52.06    2.49
   7  -1   7   54.24    3.09
   7  -6  -7   54.00    2.66
  -1   7  -7   55.69    2.20
  -6  -1  -7   49.29    2.68
  -1   7  -7   51.67    2.40
  -1   7  -7   50.78    2.17
  -1   7  -7   57.28    3.36
  -1  -6   7   58.47    3.44
  -6   7   7   55.55    2.65
  -6  -1  -7   55.11    3.63
   7  -6  -7   46.24    2.60
  -1  -6   7   57.83    3.32
   7  -1   7   54.99    3.02
   5  -7  -7    1.94    1.14
   2  -7   7    1.71    0.94
   2  -7   7    1.33    0.48
   2   5  -7    2.31    1.06
   5   2   7    1.23    0.80
  -7   2  -7    0.96    0.93
  -7   5   7    0.52    0.91
   5   2   7    2.14    0.83
   5  -7  -7    1.59    0.42
   5  -7  -7    1.64    0.40
  -7   5   7    2.17    0.50
  -7   2  -7    0.93    0.80
  -7   5   7    0.50    0.51
   2  -7   7    1.47    0.93
  -2   7  -7    0.70    0.51
  -5  -2  -7    1.12    1.03
  -2   7  -7    0.85    0.84
   7  -2   7    2.07    0.77
   7  -2   7    0.59    0.78
   7  -5  -7    0.90    0.62
  -5   7   7    1.83    0.69
  -5  -2  -7    2.01    0.59
  -2  -5   7    0.62    0.45
  -5   7   7    1.06    0.46
  -2   7  -7    1.72    0.55
  -2  -5   7    2.15    1.01
  -5   7   7    1.05    0.43
  -2  -5   7    1.11    0.92
  -7   4   7   -0.44    0.43
   4   3   7    0.71    0.81
   3  -7   7   -0.94    0.74
   3   4  -7   -0.45    0.80
   4  -7  -7    0.61    0.26
  -7   4   7    0.99    0.77
   3  -7   7   -0.39    0.71
  -7   4   7    0.82    0.39
   4  -7  -7    0.62    0.25
  -7   3  -7   -0.20    0.70
  -7   3  -7    0.34    0.80
   4  -7  -7    1.03    1.04
   7  -3   7    1.51    0.84
  -3  -4   7    0.89    0.85
  -4  -3  -7    0.61    0.45
  -4   7   7    0.70    0.69
  -4  -3  -7    0.83    0.55
  -3   7  -7    0.87    0.61
   7  -4  -7    0.67    0.65
  -4  -3  -7    2.21    1.22
  -3  -4   7    0.56    0.54
  -3   7  -7    0.27    0.73
   7  -3   7    0.44    0.64
  -3  -4   7    1.04    1.02
   3  -7  -7   39.99    1.60
   4   3  -7   48.93    3.05
   3   4   7   40.38    2.16
  -7   4  -7   44.54    2.94
   3  -7  -7   44.98    3.15
   3  -7  -7   41.15    1.64
   3   4   7   45.62    2.75
  -7   3   7   44.08    2.76
  -7   4  -7   43.83    2.82
   3  -7  -7   41.41    1.62
  -7   3   7   45.43    2.06
   4  -7   7   38.76    2.88
   4  -7   7   41.22    3.05
  -4   7  -7   42.35    2.38
  -4  -3   7   40.74    2.75
  -3   7   7   39.72    2.49
   7  -4   7   37.68    2.54
  -3  -4  -7   43.24    3.26
   7  -4   7   43.23    2.58
  -3  -4  -7   37.82    1.94
  -3  -4  -7   40.28    2.17
  -4   7  -7   40.04    2.45
  -4  -3   7   43.41    2.37
  -4  -3   7   42.38    2.81
  -3  -4  -7   38.04    2.21
   7  -3  -7   39.13    2.46
  -7   5  -7   65.72    3.67
   2   5   7   68.47    3.66
   2  -7  -7   69.67    4.05
   2  -7  -7   63.78    2.47
  -7   5  -7   72.83    3.90
   5   2  -7   66.14    3.72
   5  -7   7   71.66    3.83
   2  -7  -7   65.00    2.47
  -7   2   7   70.09    3.57
   2  -7  -7   62.18    2.47
   5  -7   7   70.17    3.89
   2  -7  -7   64.00    2.47
   2   5   7   66.98    3.28
  -5  -2   7   67.18    3.35
  -2  -5  -7   74.58    4.33
  -2  -5  -7   69.87    2.95
  -2  -5  -7   67.28    3.31
  -5   7  -7   77.47    3.74
  -2  -5  -7   67.58    3.26
  -5  -2   7   76.72    3.82
  -2  -5  -7   61.58    2.99
  -2   7   7   67.90    3.61
   7  -5   7   66.82    3.63
   7  -5   7   73.75    3.64
  -5   7  -7   68.39    3.12
  -7   1   7   19.51    1.49
   1  -7  -7   17.53    1.10
   6  -7   7   16.50    1.02
   6  -7   7   21.29    2.04
   6  -7   7   20.03    2.10
  -7   6  -7   20.42    2.08
   1   6   7   19.41    1.94
  -7   1   7   20.44    1.81
   1  -7  -7   20.93    2.18
   1  -7  -7   16.97    1.02
   1  -7  -7   14.59    1.03
   1  -7  -7   18.39    1.12
   6   1  -7   18.78    1.87
  -7   6  -7   21.46    1.94
   7  -6   7   19.95    1.86
  -6  -1   7   22.06    1.96
  -1  -6  -7   23.33    1.57
  -1  -6  -7   23.81    2.35
  -6   7  -7   20.16    1.09
  -1  -6  -7   19.45    1.36
  -6  -1   7   19.37    0.98
  -1   7   7   18.68    1.93
   7  -6   7   22.21    2.07
  -6  -1   7   21.54    1.02
  -6   7  -7   19.89    2.07
  -6  -1   7   22.19    1.81
  -1  -6  -7   20.90    1.57
   0   0   8   -0.15    0.20
   0   0   8    0.16    0.20
   0   0  -8   -0.01    0.26
   0   0   8    0.35    0.22
   0   0  -8    0.25    0.29
   0   0  -8    0.11    0.26
   0   0  -8   -0.02    0.23
   0   0   8    0.06    0.20
   0   0   8    0.33    0.25
  -1   0  -8   38.26    1.85
   1   0   8   36.28    1.57
  -1   1   8   33.03    1.80
   0  -1   8   36.18    1.34
   0   1  -8   35.74    1.36
   1   0   8   35.41    1.51
   1   0   8   34.19    1.75
   1   0   8   34.91    1.66
  -1   1   8   35.45    1.71
  -1   1   8   36.13    1.50
   1  -1  -8   34.67    1.74
   0   1  -8   37.04    1.82
  -1   0  -8   36.94    1.97
  -1   1   8   37.05    1.49
   1   0   8   37.52    1.54
   0  -1   8   32.88    1.61
   1  -1  -8   35.89    1.77
   0   1  -8   35.62    1.68
  -1   0  -8   35.22    1.54
   0   1  -8   36.60    1.89
   0  -1   8   35.89    1.79
   0  -1   8   37.48    1.69
  -1   0  -8   36.78    1.54
   0  -1   8   37.98    1.83
   0   1  -8   35.07    1.88
   1   0  -8  197.25    6.73
  -1   1  -8  196.25    6.92
  -1   0   8  192.93    6.85
  -1   1  -8  192.84    7.09
  -1   1  -8  199.48    6.93
  -1   0   8  190.47    6.88
   0   1   8  200.87    6.56
   0   1   8  195.30    7.21
  -1   0   8  199.05    6.92
   1   0  -8  199.16    7.01
   1  -1   8  198.96    6.87
  -1   0   8  191.19    6.96
   1  -1   8  201.83    6.85
   0   1   8  204.98    6.57
   0  -1  -8  185.63    7.39
   1  -1   8  184.86    6.96
  -1   0   8  189.07    6.98
   0  -1  -8  197.39    6.71
   0  -1  -8  189.64    7.01
   0  -1  -8  194.92    6.70
   1   0  -8  195.43    6.92
  -1   1  -8  194.61    6.93
   0   1   8  203.22    6.86
   1  -1   8  201.34    6.91
   1  -1   8  193.52    6.69
   0   1   8  190.93    6.99
   0  -2   8    0.66    0.46
  -2   0  -8    1.00    0.46
   2   0   8    1.76    0.50
   2   0   8    0.87    0.31
  -2   2   8    1.31    0.26
   2   0   8    1.62    0.44
  -2   0  -8    1.14    0.54
   0  -2   8    1.38    0.32
  -2   2   8    1.23    0.37
   0   2  -8    0.51    0.43
   2   0   8    1.23    0.31
  -2   0  -8    1.27    0.32
  -2   2   8    1.05    0.19
   0   2  -8    1.76    0.49
   0   2  -8    0.51    0.44
   0   2  -8    0.31    0.36
   0  -2   8    1.16    0.39
   2  -2  -8    1.63    0.49
   2  -2  -8    1.02    0.43
   0  -2   8    0.72    0.45
   2   0   8    1.73    0.39
  -2   2   8    1.50    0.41
  -2   2   8    1.39    0.21
  -2   2   8    1.77    0.48
  -2   0  -8    1.48    0.33
   1   1  -8  367.69   12.74
  -2   1   8  378.90   12.48
  -2   1   8  377.35   12.68
   1   1   8  358.71   12.92
   1   1   8  377.26   12.35
   1  -2   8  376.52   12.82
   1   1  -8  380.19   12.68
   1  -2   8  370.39   12.62
  -2   1  -8  359.07   12.57
   1   1   8  375.09   12.56
   1  -2  -8  373.93   12.76
  -2   1   8  377.45   12.66
   1   1  -8  356.36   12.85
  -2   1  -8  367.79   12.57
  -2   1   8  362.69   12.51
  -2   1  -8  359.81   12.87
   1   1   8  355.09   12.79
   1  -2   8  372.56   12.86
   1  -2  -8  368.95   13.14
  -2   1   8  369.17   12.72
  -2   1  -8  388.34   12.80
   1  -2   8  367.54   12.66
   1   1   8  378.09   12.36
  -1  -1   8  392.73   13.22
   2  -1  -8  383.06   13.43
  -1  -1  -8  376.68   13.44
  -1   2  -8  397.24   13.03
  -1  -1  -8  399.01   13.06
   2  -1   8  385.46   13.51
   2  -1  -8  378.66   13.30
  -1  -1   8  394.54   12.98
  -1  -1   8  391.80   13.62
  -1   2  -8  386.82   13.32
  -1  -1  -8  396.74   13.98
  -1  -1  -8  391.62   13.05
   2  -1   8  406.86   13.18
  -1   2   8  389.99   13.46
  -1   2  -8  406.19   13.55
   2  -1   8  403.81   13.29
   2  -1   8  388.71   13.27
  -1   2   8  390.57   13.29
  -1  -1   8  392.57   13.58
   2  -1   8  399.95   13.30
  -1   2  -8  379.50   13.54
  -1   2  -8  395.25   12.92
  -1  -1   8  386.42   13.41
  -1   2   8  377.33   13.84
  -1   2  -8  400.36   13.56
  -2   0   8   14.06    0.89
   0  -2  -8   14.17    1.03
   2   0  -8   14.80    1.04
  -2   2  -8   15.09    0.94
   0   2   8   14.67    0.97
  -2   0   8   15.64    1.01
  -2   0   8   13.79    0.99
   2  -2   8   15.07    0.89
  -2   0   8   15.66    0.93
   2  -2   8   16.07    1.07
   0   2   8   14.97    1.31
   0   2   8   15.16    1.07
   2   0  -8   14.41    1.00
   0  -2  -8   15.92    0.96
   2  -2   8   15.98    1.10
  -2   2  -8   14.79    1.00
  -2   2  -8   14.20    1.00
   0   2   8   15.34    0.63
  -2   2  -8   15.48    1.17
   0  -2  -8   15.86    0.65
  -2   0   8   16.65    1.06
   0  -2  -8   14.67    1.48
   0  -2  -8   15.68    0.65
   3   0   8  615.76   20.26
   3  -3  -8  598.88   20.54
   3   0   8  599.39   20.23
   3   0   8  558.62   20.64
   3  -3  -8  619.36   20.78
  -3   3   8  618.06   20.24
   0   3  -8  600.20   20.28
  -3   0  -8  598.01   20.21
   0  -3   8  597.17   20.08
   0  -3   8  612.07   20.74
  -3   0  -8  607.20   20.76
  -3   3   8  601.41   19.87
  -3   0  -8  592.18   20.52
   0  -3   8  614.32   20.81
  -3   3   8  606.54   19.88
  -3   0  -8  593.07   20.19
   0   3  -8  609.82   20.60
   3   0   8  612.84   20.12
   0   3  -8  600.94   20.72
   1  -3   8   90.65    3.66
  -3   1  -8   89.26    3.85
  -3   2   8   90.41    3.67
   1   2  -8   90.07    3.93
  -3   1  -8   91.24    3.56
   2  -3  -8   89.15    3.74
   1   2  -8   83.49    3.46
  -3   2   8   87.99    3.56
  -3   2   8   92.21    3.83
   1  -3   8   96.17    4.00
   2   1   8   92.72    3.53
   1  -3   8   97.04    4.07
   2   1   8   93.40    3.45
  -3   2   8   89.28    3.35
  -3   1  -8   95.23    3.57
   2   1   8   93.54    3.43
  -3   1  -8   94.63    3.85
   2   1   8   87.35    3.90
   2  -3  -8   89.47    4.08
   2   1   8   89.84    3.87
   1   2  -8   92.58    3.84
   1  -3   8   89.29    3.54
  -3   2   8   89.92    3.35
  -1   3  -8   88.13    3.73
  -1  -2   8   92.79    4.02
  -2  -1  -8   94.81    3.79
  -2  -1  -8   93.41    4.17
   3  -1   8   94.61    3.75
   3  -1   8   96.08    3.38
   3  -1   8   91.60    3.62
  -2   3   8   88.53    3.77
  -1   3  -8   98.86    4.04
   3  -2  -8   93.50    3.82
  -1   3  -8   94.91    4.05
  -1   3  -8   88.11    3.70
  -1  -2   8   92.26    3.80
  -1  -2   8   90.15    3.94
  -1   3  -8   90.78    3.10
   3  -2  -8   92.93    3.79
  -2  -1  -8   92.55    3.51
  -2   3   8   87.16    4.09
  -2  -1  -8   93.10    3.46
  -2   3   8   93.29    3.61
   3  -1   8   95.60    3.66
   3  -1   8   95.28    3.99
  -2  -1  -8   94.99    3.46
  -1  -2   8   88.68    3.38
  -3   2  -8   74.96    3.20
  -3   1   8   79.25    3.08
  -3   1   8   74.19    3.08
   1  -3  -8   78.37    3.25
  -3   1   8   74.53    3.04
   2  -3   8   73.65    3.18
   1  -3  -8   72.24    3.07
   2  -3   8   78.78    3.34
   1   2   8   75.60    3.10
   1   2   8   70.53    3.56
   2   1  -8   75.46    3.27
   1   2   8   75.54    3.31
   1  -3  -8   76.11    3.84
  -3   1   8   77.48    3.14
   2   1  -8   77.26    3.01
   2  -3   8   77.57    3.38
  -3   1   8   76.80    3.21
  -3   2  -8   83.53    3.51
  -3   1   8   81.44    3.09
  -3   2  -8   72.15    3.10
  -3   2  -8   79.44    3.15
   1   2   8   80.80    2.84
   2  -3   8   77.81    3.11
  -1  -2  -8   83.64    3.05
  -2   3  -8   77.04    3.50
  -1   3   8   84.36    3.37
   3  -2   8   86.29    3.12
  -2  -1   8   85.08    3.15
   3  -1  -8   79.59    3.44
  -2  -1   8   88.65    3.64
  -2  -1   8   74.95    3.45
   3  -2   8   85.75    3.45
   3  -2   8   78.54    3.56
  -1   3   8   85.43    3.54
  -2  -1   8   82.56    3.49
  -1  -2  -8   86.05    3.47
   3  -2   8   85.46    3.42
  -2   3  -8   85.37    3.10
  -2   3  -8   82.90    3.13
  -2   3  -8   84.37    3.31
  -2  -1   8   82.67    3.16
  -2  -1   8   86.04    3.58
  -1   3   8   84.50    3.98
  -1  -2  -8   85.69    3.33
  -2  -1   8   86.35    3.06
  -1  -2  -8   89.03    4.14
   3  -1  -8   92.04    3.44
  -1  -2  -8   83.50    3.04
  -2   3  -8   78.64    3.48
  -2   3  -8   89.85    3.63
  -3   0   8  102.28    4.01
  -3   3  -8  103.52    3.99
   0  -3  -8  103.82    3.58
   0  -3  -8  104.39    3.49
   3  -3   8  105.03    3.85
   0  -3  -8  107.33    4.13
   0  -3  -8  102.74    4.88
  -3   3  -8  101.81    4.31
   3   0  -8  100.64    4.11
   3   0  -8  104.50    4.00
  -3   0   8  104.28    4.13
  -3   0   8   98.44    3.87
  -3   0   8  103.49    4.10
   3  -3   8  102.62    4.16
   0  -3  -8  103.51    3.49
  -3   0   8  101.14    4.10
   0   3   8  101.02    4.20
   3  -3   8  107.71    4.21
   0  -3  -8  102.42    3.59
   0   3   8  100.83    4.05
  -3   3  -8  101.23    4.10
  -3   3  -8  110.09    3.97
  -3   0   8   96.54    4.08
   0  -4   8    0.69    0.25
   4  -4  -8    0.85    0.32
   0  -4   8    1.91    0.72
   0   4  -8    0.39    0.34
   0   4  -8    0.54    0.57
  -4   0  -8    1.04    0.44
  -4   0  -8    0.69    0.63
   0  -4   8    1.09    0.68
  -4   4   8    0.65    0.41
  -4   4   8    0.57    0.23
  -4   4   8    0.54    0.24
   4  -4  -8    1.24    0.72
   4   0   8   -0.21    0.40
   4   0   8    1.00    0.42
  -4   0  -8    0.93    0.55
   0   4  -8    0.60    0.60
   4   0   8    0.50    0.44
   1   3  -8    4.03    0.47
   1  -4   8    3.41    0.90
  -4   1  -8    3.12    0.78
  -4   1  -8    4.37    0.66
  -4   3   8    3.27    0.47
   3   1   8    4.00    0.65
  -4   3   8    4.22    0.63
   1  -4   8    3.32    0.53
  -4   3   8    3.88    0.49
   3   1   8    3.17    0.75
   1   3  -8    3.78    0.81
   1  -4   8    4.13    0.91
  -4   3   8    4.09    0.62
  -4   1  -8    4.92    0.91
   3   1   8    3.48    0.60
   3   1   8    4.11    0.65
   3  -4  -8    3.61    0.76
   3  -4  -8    4.67    0.96
   4  -1   8    4.16    0.67
  -3  -1  -8    4.05    1.00
  -3  -1  -8    5.30    0.82
  -1   4  -8    4.87    0.34
  -1   4  -8    5.18    0.92
  -3  -1  -8    6.15    0.71
  -3   4   8    4.70    0.34
   4  -1   8    5.21    0.54
  -3   4   8    4.15    0.32
  -1   4  -8    4.93    0.88
  -3  -1  -8    4.71    0.60
  -1  -3   8    4.58    0.29
  -1  -3   8    4.61    0.28
  -1  -3   8    4.40    0.94
  -1  -3   8    4.97    0.97
   4  -1   8    5.47    0.78
  -1   4  -8    4.62    0.70
   4  -3  -8    4.15    0.90
  -1  -3   8    5.49    0.43
  -3   4   8    5.69    0.76
   4  -3  -8    3.88    0.57
  -3  -1  -8    5.53    0.67
  -4   2  -8   30.88    1.97
  -4   2   8   28.37    1.51
   2   2  -8   31.89    1.93
   2   2   8   28.87    1.87
   2  -4  -8   29.30    1.79
   2   2   8   31.73    1.52
   2  -4   8   32.29    2.02
   2  -4   8   29.45    1.67
  -4   2   8   28.74    1.60
   2  -4   8   29.78    2.02
  -4   2  -8   32.82    1.88
  -4   2  -8   31.38    1.67
   2  -4   8   27.23    1.60
   2  -4  -8   32.71    2.28
   2   2   8   32.45    1.72
  -4   2   8   30.81    1.54
   2   2  -8   31.06    1.33
  -2  -2  -8   35.61    1.83
  -2   4  -8   34.52    2.04
   4  -2  -8   32.46    1.89
  -2  -2   8   33.89    1.38
  -2  -2  -8   33.82    1.55
   4  -2   8   32.77    1.33
  -2  -2   8   32.20    1.45
   4  -2   8   30.83    1.76
  -2  -2   8   34.24    2.11
  -2  -2  -8   28.93    2.24
  -2  -2   8   34.21    2.04
   4  -2   8   32.83    1.83
  -2   4  -8   32.53    1.84
  -2   4   8   33.08    1.74
  -2   4  -8   31.70    1.79
  -2  -2  -8   29.33    1.49
  -2  -2   8   35.73    1.46
   4  -2   8   33.70    1.37
  -2   4  -8   33.08    1.46
  -4   1   8   30.82    1.84
  -4   3  -8   30.05    1.76
   3  -4   8   31.37    1.95
   1  -4  -8   33.92    2.43
   3  -4   8   30.39    1.88
  -4   1   8   27.66    1.55
   1  -4  -8   27.78    1.70
   1   3   8   30.68    1.72
  -4   3  -8   29.88    1.68
  -4   3  -8   30.84    1.69
   1   3   8   28.10    1.79
  -4   1   8   28.61    1.76
  -4   3  -8   30.32    1.95
   3   1  -8   31.89    1.88
   3  -4   8   28.57    1.53
  -4   1   8   30.12    1.67
  -3  -1   8   30.19    1.45
  -1  -3  -8   26.36    1.27
  -1  -3  -8   29.77    1.30
  -3  -1   8   28.18    1.76
   4  -3   8   30.44    1.77
  -3   4  -8   28.89    1.48
  -3   4  -8   27.25    1.72
  -3   4  -8   27.43    1.78
  -3   4  -8   27.99    1.49
  -3   4  -8   29.42    1.52
   4  -3   8   29.61    1.19
  -1  -3  -8   29.86    1.65
  -3  -1   8   28.30    1.50
  -3  -1   8   29.76    1.35
  -1   4   8   30.19    1.71
   4  -3   8   30.45    1.27
   4  -3   8   30.25    1.74
  -1  -3  -8   26.79    2.30
  -4   4  -8   16.58    1.51
  -4   4  -8   15.96    1.28
   0  -4  -8   18.74    0.99
  -4   4  -8   18.67    1.25
  -4   0   8   18.54    1.36
   4  -4   8   17.36    0.99
  -4   0   8   17.28    1.27
   0  -4  -8   17.50    0.80
   0  -4  -8   16.39    1.98
   0  -4  -8   17.16    0.79
   4  -4   8   16.68    1.38
  -4   0   8   17.86    1.34
  -4   0   8   17.27    1.06
   4   0  -8   15.57    1.32
  -4   4  -8   18.43    1.29
  -4   0   8   16.18    1.18
   0  -4  -8   19.34    1.32
   0  -4  -8   18.73    0.98
   0   4   8   16.04    1.34
   4  -4   8   16.68    1.43
   5  -5  -8   10.12    0.86
   0  -5   8   14.41    1.72
   0  -5   8   11.04    0.64
   0   5  -8   10.36    0.62
  -5   5   8   12.16    0.86
  -5   0  -8   12.09    1.11
   5  -5  -8   13.26    1.77
   0  -5   8   13.68    1.67
   0   5  -8   12.17    1.53
   5   0   8   12.56    1.38
  -5   5   8   11.57    1.03
  -5   5   8   11.61    0.84
  -5   0  -8   12.74    1.67
   5   0   8   11.42    1.07
  -5   0  -8   10.83    1.32
   5   0   8   12.97    1.22
   0   5  -8   12.22    1.50
   0   5  -8   11.06    0.76
  -5   1  -8  243.94    9.13
  -5   4   8  227.96    8.24
   4   1   8  240.46    8.58
   4  -5  -8  227.39    8.01
  -5   1  -8  242.82    8.93
  -5   4   8  226.86    8.26
   4   1   8  236.09    8.54
   4   1   8  244.55    8.60
  -5   4   8  232.76    8.34
   1   4  -8  235.69    9.07
   1  -5   8  248.85    9.16
   4  -5  -8  222.49    9.30
  -5   1  -8  226.00    8.56
   1  -5   8  253.99    9.24
  -4  -1  -8  238.78    8.49
   5  -4  -8  224.85    8.12
  -1   5  -8  219.06    7.78
  -1   5  -8  231.04    8.73
  -1   5  -8  226.52    8.76
   5  -1   8  239.11    8.57
  -4   5   8  228.67    7.83
  -4   5   8  228.42    8.26
  -1  -4   8  228.69    8.88
  -1  -4   8  243.23    9.04
  -4   5   8  221.52    7.83
  -4  -1  -8  222.26    8.27
  -4  -1  -8  233.69    9.09
  -1  -4   8  227.01    7.76
  -1   5  -8  236.29    8.19
   5  -1   8  234.53    8.47
   5  -1   8  227.61    8.04
   2  -5   8    9.88    1.43
   2  -5   8    8.07    1.32
   2   3  -8    9.27    1.28
  -5   2  -8    8.93    1.27
  -5   3   8    9.86    1.13
  -5   3   8    8.28    0.80
  -5   2  -8    9.19    0.96
   3   2   8   10.36    1.06
   3  -5  -8   12.28    1.83
   3   2   8    8.62    0.92
  -5   3   8    9.21    0.86
  -5   2  -8   10.17    1.35
   5  -3  -8    8.69    0.99
   5  -2   8    9.81    0.50
  -3  -2  -8   10.40    1.63
   5  -2   8    9.58    0.56
  -2   5  -8    9.97    0.78
  -3   5   8    8.45    1.01
   5  -2   8   10.31    1.05
  -2   5  -8    9.10    1.15
  -3  -2  -8    8.92    1.01
  -2  -3   8   10.31    1.34
  -2  -3   8    9.31    1.36
  -2   5  -8    9.74    1.07
  -2   5  -8   11.48    1.40
  -2  -3   8    9.47    0.76
  -3  -2  -8    9.42    0.85
   5  -2   8    9.28    1.14
   3  -5   8  337.53   12.09
  -5   2   8  316.11   11.43
   2  -5  -8  334.27   11.67
   2   3   8  301.90   11.84
   3  -5   8  332.84   12.13
   3  -5   8  317.65   11.51
   2   3   8  334.64   11.67
  -5   3  -8  314.64   11.55
   3   2  -8  320.08   11.93
   2  -5  -8  353.63   12.67
  -5   3  -8  328.37   11.81
  -5   3  -8  334.06   12.03
  -3   5  -8  320.09   11.57
  -3  -2   8  317.31   10.48
  -3  -2   8  296.23   10.94
  -3   5  -8  309.17   10.96
   5  -3   8  318.16   11.37
   5  -3   8  321.01   11.36
  -2  -3  -8  325.79   10.88
  -3   5  -8  328.13   11.40
  -3  -2   8  322.65   10.94
  -3  -2   8  315.46   11.56
  -2  -3  -8  303.20   10.87
  -3   5  -8  314.28   11.19
  -3  -2   8  320.19   11.60
  -2  -3  -8  325.71   12.21
  -2  -3  -8  317.41   11.11
  -3  -2   8  310.14   10.47
  -2   5   8  321.18   11.27
  -5   4  -8  211.37    8.13
  -5   4  -8  223.98    8.29
   1  -5  -8  232.40    9.10
   4  -5   8  228.29    8.47
   1  -5  -8  223.85    8.10
   4  -5   8  202.74    7.80
   1   4   8  224.62    8.25
   4  -5   8  218.59    8.47
   4   1  -8  214.97    8.32
  -5   4  -8  225.00    8.59
  -5   1   8  216.08    8.14
  -1  -4  -8  204.34    7.52
  -4   5  -8  210.25    8.17
  -4  -1   8  210.34    7.99
  -1   5   8  228.15    8.17
   5  -4   8  212.86    8.17
  -4  -1   8  221.58    7.52
  -1  -4  -8  214.60    7.53
  -4   5  -8  228.96    8.34
  -4  -1   8  225.89    7.86
  -4  -1   8  208.72    7.52
  -4   5  -8  224.08    7.74
  -1  -4  -8  220.77    9.04
  -4   5  -8  210.08    7.89
  -4  -1   8  208.37    8.22
  -1  -4  -8  219.79    7.89
   5  -4   8  226.56    8.28
  -4  -1   8  223.16    8.26
  -1  -4  -8  219.62    7.67
  -5   5  -8   11.38    1.18
   0  -5  -8    7.20    1.42
   5  -5   8    8.75    0.59
   5  -5   8    8.44    1.26
   0  -5  -8    7.56    0.73
  -5   0   8    7.70    1.02
   0   5   8    6.53    1.08
  -5   5  -8   11.20    1.14
  -5   5  -8    9.31    1.32
   5   0  -8    6.98    1.07
   0  -5  -8   10.25    1.13
   0  -5  -8    6.94    0.54
  -5   0   8    7.01    0.73
   0  -5  -8    6.10    0.54
   0  -5  -8    8.44    0.76
  -5   0   8    6.61    0.82
  -5   0   8    7.82    1.11
   5  -5   8    8.50    1.18
  -5   0   8    5.97    1.03
   0  -6   8    0.84    0.28
  -6   6   8    0.52    0.49
   6  -6  -8    1.07    0.92
   0  -6   8    0.99    0.80
  -6   0  -8    1.67    1.00
   6   0   8    0.71    0.53
  -6   0  -8    0.72    0.65
   0   6  -8    0.44    0.29
   6   0   8    1.16    0.73
  -6   6   8    1.01    0.45
   6   0   8    2.16    0.84
   6  -6  -8    0.56    0.44
   0  -6   8    0.95    0.90
   0   6  -8    0.14    0.82
  -6   5   8   34.67    1.79
   1  -6   8   35.64    2.45
   5  -6  -8   34.62    2.72
   5  -6  -8   31.84    1.56
   5   1   8   35.51    2.13
   5   1   8   38.69    2.24
  -6   1  -8   34.32    2.56
  -6   1  -8   32.77    2.24
  -6   5   8   32.05    1.74
   1   5  -8   38.54    2.58
   1  -6   8   33.72    1.53
   1  -6   8   36.08    2.57
   5  -6  -8   33.48    1.57
  -1   6  -8   33.28    1.52
  -5  -1  -8   35.10    2.08
   6  -1   8   37.37    2.31
   6  -5  -8   32.13    1.85
  -1   6  -8   36.11    1.75
  -5  -1  -8   33.60    2.01
   6  -1   8   33.07    1.69
  -1  -5   8   37.28    2.48
  -1  -5   8   35.00    2.55
  -5   6   8   30.77    1.59
  -1  -5   8   33.61    1.50
   6  -5  -8   32.12    2.49
   6  -1   8   37.00    2.22
  -5   6   8   33.33    1.62
  -5  -1  -8   33.85    2.60
  -1   6  -8   37.20    2.45
  -5   6   8   34.16    1.93
   4  -6  -8   33.74    2.80
  -6   2  -8   35.33    2.39
  -6   2  -8   32.38    2.40
   4   2   8   32.60    2.02
   2  -6   8   36.57    2.49
   4   2   8   38.06    2.20
   4  -6  -8   32.95    1.35
  -6   4   8   36.41    1.78
   2  -6   8   39.01    2.66
  -6   4   8   32.61    1.80
   2   4  -8   37.75    2.54
   6  -4  -8   34.30    1.98
  -2   6  -8   37.31    2.03
  -4   6   8   35.77    1.48
  -2  -4   8   36.56    1.72
  -4  -2  -8   36.44    1.99
  -2   6  -8   37.01    1.77
  -2  -4   8   36.77    2.52
  -4  -2  -8   38.29    2.80
  -4   6   8   30.80    1.97
  -2  -4   8   40.09    2.70
  -2   6  -8   34.20    2.29
  -4  -2  -8   35.20    1.99
   6  -2   8   33.83    2.16
   6  -2   8   40.27    2.36
   3  -6   8   79.90    4.32
   3  -6  -8   75.85    4.43
   3   3   8   92.18    3.98
   3   3  -8   84.54    4.18
  -6   3   8   76.93    3.49
  -6   3  -8   88.17    4.16
  -6   3   8   83.25    3.41
   3  -6   8   77.22    4.19
  -6   3  -8   84.33    4.06
  -3   6  -8   71.29    3.21
  -3   6  -8   78.78    3.55
   6  -3   8   74.88    3.60
  -3   6  -8   76.93    3.47
  -3  -3   8   75.14    3.21
   6  -3   8   73.67    3.54
  -3  -3   8   68.74    3.07
  -3   6   8   73.57    3.46
  -3  -3   8   71.62    3.78
  -3  -3  -8   76.86    3.27
  -3  -3  -8   73.54    3.18
   6  -3  -8   78.61    3.46
  -3   6  -8   75.23    3.87
  -3  -3  -8   79.12    4.33
  -3  -3   8   83.48    4.05
  -6   2   8   23.71    1.70
   2   4   8   25.02    1.93
   2  -6  -8   27.21    2.43
  -6   4  -8   28.23    2.21
   4  -6   8   25.88    2.12
  -6   4  -8   27.84    2.04
   4  -6   8   31.32    2.36
   4   2  -8   26.18    2.12
  -6   2   8   27.18    1.91
  -2  -4  -8   25.93    1.54
  -4  -2   8   24.94    1.59
   6  -4   8   25.39    1.86
  -2  -4  -8   22.14    1.37
   6  -4   8   24.72    1.93
  -4  -2   8   26.64    1.99
  -2  -4  -8   24.66    1.53
  -4   6  -8   25.68    1.64
  -2  -4  -8   24.80    2.48
  -4   6  -8   26.09    1.90
  -2   6   8   27.05    1.87
   5   1  -8   67.17    3.40
   1   5   8   63.48    3.35
   5  -6   8   66.55    3.49
   5  -6   8   59.96    2.67
   1  -6  -8   61.03    2.25
   1  -6  -8   67.51    3.89
   1  -6  -8   61.38    2.26
   5  -6   8   64.14    3.56
   1  -6  -8   62.04    2.28
   1  -6  -8   63.81    2.30
  -6   1   8   63.42    3.01
  -6   5  -8   61.63    3.24
  -6   1   8   61.57    3.16
  -6   5  -8   66.17    3.55
  -1  -5  -8   68.82    4.06
  -5  -1   8   67.61    2.65
  -5   6  -8   69.48    3.61
  -5  -1   8   68.73    3.21
  -1  -5  -8   69.15    3.06
  -5  -1   8   70.33    3.53
   6  -5   8   74.91    3.65
  -1  -5  -8   71.45    3.11
  -1  -5  -8   70.68    2.80
  -1  -5  -8   60.53    2.76
  -5   6  -8   69.02    2.84
  -5  -1   8   69.11    2.67
   6  -5   8   64.91    3.46
  -1   6   8   68.85    3.47
  -1  -5  -8   70.53    3.06
  -6   0   8    3.57    0.94
   6  -6   8    1.93    0.97
  -6   6  -8    3.15    0.95
   0  -6  -8    2.67    0.47
   0  -6  -8    3.57    0.62
  -6   6  -8    4.30    1.20
   6  -6   8    4.31    1.09
   6   0  -8    4.08    0.94
   0  -6  -8    3.01    0.47
   0  -6  -8    2.84    0.54
   0   6   8    5.96    1.25
   0  -6  -8    3.36    1.21
  -6   0   8    2.70    0.86
  -6   0   8    3.33    0.64
   1   6  -8   39.34    2.92
  -7   6   8   45.94    3.16
   6  -7  -8   42.30    1.98
   6   1   8   45.24    2.64
   6   1   8   43.12    2.68
   6  -7  -8   39.61    3.31
   1  -7   8   44.05    2.96
  -7   1  -8   45.08    2.74
  -7   6   8   40.46    2.18
   1  -7   8   38.91    1.81
  -7   1  -8   39.19    3.03
   1  -7   8   40.44    2.82
  -7   6   8   43.20    2.11
  -1   7  -8   40.86    2.82
   7  -1   8   41.10    2.58
  -1  -6   8   47.56    3.04
  -1   7  -8   36.87    1.77
   7  -6  -8   36.60    2.17
   7  -1   8   39.22    1.68
   7  -1   8   38.20    2.63
  -1   7  -8   38.47    1.75
  -1  -6   8   38.18    1.72
  -6  -1  -8   41.99    2.36
  -6   7   8   41.84    2.29
  -6  -1  -8   43.59    3.20
  -6   7   8   37.17    1.92
  -1   7  -8   41.41    1.76
  -1  -6   8   44.62    2.86
   5  -7  -8   38.43    3.19
   5  -7  -8   39.45    1.72
  -7   2  -8   44.16    3.04
   5   2   8   44.46    2.58
   2   5  -8   43.87    2.97
   2  -7   8   45.47    3.01
   2  -7   8   43.06    2.86
  -7   5   8   41.90    2.01
   5   2   8   44.56    2.68
  -7   2  -8   40.27    2.74
  -7   5   8   39.50    2.19
  -7   5   8   41.92    2.99
  -5   7   8   44.17    2.49
  -5   7   8   46.20    1.99
  -2  -5   8   46.15    2.07
   7  -2   8   42.91    2.68
  -5  -2  -8   46.11    3.40
   7  -2   8   48.38    2.90
  -2  -5   8   43.26    3.12
  -2   7  -8   45.72    2.11
  -2   7  -8   47.11    2.33
  -2  -5   8   50.57    3.13
  -5  -2  -8   43.76    2.37
  -2   7  -8   49.24    2.98
  -5   7   8   45.10    1.95
   7  -5  -8   43.79    2.46
   4  -7  -8   25.34    2.58
   3  -7   8   23.11    2.31
  -7   3  -8   22.93    2.12
  -7   4   8   23.83    2.09
  -7   4   8   24.37    1.39
   4   3   8   23.62    1.99
  -7   4   8   19.73    1.53
   3  -7   8   26.44    2.34
  -7   3  -8   28.53    2.33
   3   4  -8   22.17    2.15
  -3   7  -8   26.34    2.04
  -3  -4   8   25.64    2.26
  -4  -3  -8   28.51    1.67
  -3   7  -8   24.72    1.70
  -4   7   8   24.59    1.89
  -3   7  -8   29.10    1.90
  -3  -4   8   30.62    1.78
   7  -4  -8   28.01    1.94
   7  -3   8   25.03    2.07
   7  -3   8   24.42    1.97
  -4  -3  -8   27.93    2.71
  -3  -4   8   24.36    2.37
  -4  -3  -8   24.52    1.72
   3   4   8   28.78    2.18
   4  -7   8   24.78    2.42
  -7   4  -8   25.52    2.28
  -7   4  -8   25.73    2.17
   3  -7  -8   25.52    2.56
  -7   3   8   25.11    1.53
   4   3  -8   26.44    2.32
   4  -7   8   21.43    2.23
  -7   3   8   22.41    2.01
  -4   7  -8   29.70    2.06
  -3  -4  -8   26.39    1.74
  -4  -3   8   25.48    1.79
  -3  -4  -8   25.89    1.66
  -3  -4  -8   27.30    1.59
   7  -4   8   22.87    2.02
  -4  -3   8   25.61    2.17
  -4   7  -8   25.84    1.87
  -3   7   8   29.17    2.08
   7  -4   8   23.64    1.95
  -4  -3   8   27.12    2.32
  -3  -4  -8   23.92    2.57
   5   2  -8   36.99    2.78
   2  -7  -8   43.14    3.18
   2   5   8   44.34    2.86
  -7   5  -8   41.61    2.94
  -7   5  -8   39.89    2.74
   5  -7   8   41.25    2.93
  -7   2   8   40.46    2.58
  -7   2   8   41.36    2.54
   5  -7   8   38.66    2.99
  -2  -5  -8   37.17    2.02
  -2  -5  -8   40.55    2.31
  -5   7  -8   41.62    2.68
   7  -5   8   35.88    2.48
  -5  -2   8   38.64    2.65
  -2   7   8   40.83    2.62
  -5   7  -8   39.64    2.14
  -2  -5  -8   37.53    2.19
  -2  -5  -8   44.82    2.11
   7  -5   8   39.84    2.68
  -5  -2   8   40.25    2.32
  -2  -5  -8   40.79    3.19
   1  -7  -8    2.05    0.38
   1   6   8    2.18    1.05
   6  -7   8    3.14    1.25
   1  -7  -8    2.56    0.33
   1  -7  -8    2.69    0.37
  -7   6  -8    3.21    1.05
  -7   1   8    3.96    1.08
  -7   6  -8    3.41    1.22
   6  -7   8    2.86    1.04
   6  -7   8    2.51    0.48
   1  -7  -8    3.31    1.24
   6   1  -8    3.47    1.10
  -7   1   8    3.77    0.86
  -1  -6  -8    2.10    1.18
  -6  -1   8    3.09    1.01
  -6  -1   8    3.88    0.95
  -1   7   8    6.99    1.43
  -6  -1   8    2.58    0.42
   7  -6   8    3.25    1.15
  -6   7  -8    2.89    1.10
  -6  -1   8    2.72    0.38
  -1  -6  -8    2.85    0.55
  -1  -6  -8    3.42    0.75
   7  -6   8    2.45    0.92
  -1  -6  -8    3.00    0.74
   0  -1   9    3.20    0.30
   0  -1   9    2.95    0.50
  -1   0  -9    2.80    0.42
   1   0   9    3.08    0.41
   0  -1   9    3.52    0.55
   0   1  -9    3.21    0.52
   1  -1  -9    2.68    0.54
   0   1  -9    3.14    0.62
   0   1  -9    2.85    0.59
  -1   1   9    3.08    0.39
   0  -1   9    3.88    0.65
   1   0   9    4.27    0.66
  -1   0  -9    3.45    0.46
   0   1  -9    3.34    0.65
   0   1  -9    3.05    0.30
  -1   1   9    3.65    0.43
   1   0   9    3.23    0.52
  -1   0  -9    3.77    0.76
  -1   0  -9    3.35    0.62
   0  -1   9    2.61    0.53
   1   0   9    2.84    0.40
  -1   1   9    3.56    0.55
  -1   1   9    3.26    0.52
   1   0   9    3.09    0.49
   1  -1  -9    2.65    0.55
  -1   1   9    2.66    0.59
   0  -1  -9   48.21    1.96
   1  -1   9   48.26    2.07
   1  -1   9   45.48    2.08
   0   1   9   44.81    2.28
   0  -1  -9   48.03    2.57
  -1   0   9   47.46    2.08
  -1   1  -9   49.86    2.34
   0   1   9   48.05    1.78
  -1   0   9   47.12    2.16
  -1   0   9   47.52    2.11
   1  -1   9   45.51    2.17
   1   0  -9   47.35    2.22
  -1   0   9   45.78    2.07
   0   1   9   46.65    1.77
   0   1   9   46.81    2.17
   1   0  -9   47.17    2.13
  -1   1  -9   47.68    2.13
  -1   0   9   48.52    2.20
   1  -1   9   45.91    1.89
   0  -1  -9   45.70    1.95
   0   1   9   50.20    2.08
  -1   1  -9   47.88    2.16
   1   0  -9   50.38    1.93
   0  -1  -9   46.63    2.23
  -1   1  -9   46.14    2.12
   1  -1   9   47.86    2.05
   0   2  -9   13.80    1.05
  -2   0  -9   12.75    0.82
  -2   2   9   14.16    1.16
   2   0   9   12.85    0.84
  -2   0  -9   12.47    1.08
   2   0   9   13.43    0.86
   2   0   9   10.67    0.93
   0  -2   9   13.36    0.88
  -2   2   9   12.92    0.63
  -2   2   9   11.97    0.74
   0  -2   9   13.95    1.20
   2  -2  -9   13.67    1.14
   2  -2  -9   13.08    1.06
  -2   2   9   12.25    0.62
  -2   2   9   11.35    0.96
   0  -2   9   11.84    0.95
  -2   2   9   11.32    0.72
   0   2  -9   13.72    1.20
  -2   0  -9   12.48    0.81
   0  -2   9   12.79    1.16
   0   2  -9   12.03    1.15
  -2   2   9   12.50    0.94
  -2   0  -9   13.45    1.23
   2   0   9   10.45    1.01
   0   2  -9   11.14    1.01
   2   0   9   12.06    0.82
  -2   1  -9   19.30    1.30
   1  -2   9   20.15    1.18
  -2   1   9   22.64    1.20
   1   1   9   20.20    0.96
  -2   1   9   19.25    1.19
  -2   1   9   20.52    1.21
   1  -2  -9   18.03    1.26
  -2   1   9   20.08    1.13
   1   1   9   21.57    0.98
  -2   1   9   18.87    1.05
  -2   1   9   20.55    1.26
   1  -2  -9   23.38    1.60
   1  -2   9   19.62    1.34
   1  -2   9   18.04    1.18
  -2   1  -9   19.58    1.13
   1   1   9   18.78    1.29
   1   1  -9   18.73    1.34
   1   1  -9   21.78    1.31
   1  -2   9   17.62    1.27
   1   1  -9   20.36    1.27
   1   1   9   19.83    1.15
  -2   1  -9   21.33    1.42
   1   1   9   18.96    1.33
  -2   1  -9   20.35    1.16
   2  -1  -9   24.96    1.44
  -1   2   9   22.67    1.26
   2  -1  -9   21.74    1.24
  -1  -1   9   20.24    1.14
  -1   2  -9   21.94    1.40
  -1  -1  -9   20.00    1.34
   2  -1   9   20.42    1.18
  -1  -1   9   24.01    1.49
  -1  -1  -9   23.07    1.74
  -1   2  -9   23.85    1.04
  -1  -1   9   22.44    0.98
   2  -1   9   22.79    1.19
  -1   2   9   21.88    1.57
  -1   2  -9   22.02    1.27
  -1  -1   9   23.38    1.32
   2  -1   9   21.66    1.22
  -1  -1  -9   20.10    1.01
  -1   2  -9   21.67    1.43
   2  -1   9   20.99    1.12
  -1   2  -9   19.93    1.35
  -1   2   9   18.22    1.26
  -1  -1   9   23.10    1.49
  -1  -1  -9   20.68    1.02
   2  -1   9   20.24    1.35
  -2   2  -9   73.91    2.82
  -2   2  -9   63.90    2.88
   2   0  -9   66.17    2.90
   0   2   9   69.57    2.38
  -2   0   9   72.15    2.97
  -2   2  -9   71.50    3.12
  -2   0   9   65.91    2.73
   2  -2   9   67.68    2.97
   0   2   9   66.29    2.97
   0  -2  -9   68.56    2.98
  -2   0   9   69.37    2.80
  -2   0   9   73.45    3.02
   2   0  -9   69.15    2.67
  -2   2  -9   68.11    2.91
   0  -2  -9   65.44    3.53
  -2   0   9   67.89    2.91
  -2   0   9   67.74    2.88
   2  -2   9   67.32    2.72
   2  -2   9   70.13    2.95
   0   2   9   63.25    3.23
   2  -2   9   70.36    2.92
   0  -2  -9   68.10    2.45
   0   2   9   68.86    2.37
   0   2   9   74.01    2.87
   0  -2  -9   69.70    2.46
   2   0  -9   65.72    2.91
  -3   3   9    6.92    0.52
  -3   3   9    5.52    0.72
   3   0   9    5.77    0.71
   3  -3  -9    6.27    0.94
   0   3  -9    4.17    0.82
  -3   0  -9    7.92    1.20
  -3   0  -9    6.58    0.93
   0  -3   9    6.89    1.08
  -3   0  -9    6.56    0.74
   0  -3   9    5.41    0.92
   3  -3  -9    6.66    1.00
   0  -3   9    6.73    0.60
  -3   3   9    6.27    0.45
   0   3  -9    6.42    1.00
   3   0   9    7.32    0.77
   3   0   9    6.96    0.68
  -3   3   9    6.87    0.46
   0   3  -9    5.95    0.78
  -3   0  -9    7.69    0.72
   1   2  -9    8.42    1.05
  -3   2   9    8.83    0.95
   1   2  -9    8.93    0.80
  -3   1  -9    7.40    0.73
   1  -3   9    7.83    0.73
  -3   2   9    7.43    0.60
   2   1   9    9.09    1.09
   2   1   9    7.61    0.67
  -3   1  -9    8.75    1.06
   2  -3  -9    6.78    0.89
   1   2  -9    8.53    1.12
  -3   2   9    8.71    0.68
  -3   2   9    7.11    0.59
  -3   1  -9    8.54    1.06
   2   1   9    7.73    0.65
  -3   1  -9    8.09    0.75
   1  -3   9    8.32    1.05
  -3   2   9    7.04    0.74
   2  -3  -9    9.34    1.23
   2   1   9    7.75    0.76
   1  -3   9    7.95    0.79
   1  -3   9    8.52    1.16
   3  -1   9    8.76    0.84
   3  -1   9    9.84    0.84
  -1   3  -9   10.29    0.96
  -2  -1  -9   10.83    1.52
   3  -1   9    9.49    0.67
  -2  -1  -9    9.81    0.70
   3  -1   9    9.16    0.66
   3  -2  -9    9.94    0.98
  -1   3  -9   10.18    1.05
   3  -1   9    9.06    0.83
  -1  -2   9   11.42    1.17
  -2   3   9    9.43    0.87
  -1   3  -9    8.35    0.89
  -2  -1  -9    8.77    0.67
   3  -2  -9    9.21    1.05
  -1  -2   9    9.50    0.71
  -2  -1  -9    8.03    0.97
  -1  -2   9    9.37    1.16
  -3   1   9   17.32    1.13
  -3   2  -9   15.48    1.10
   2  -3   9   16.79    1.29
  -3   2  -9   19.64    1.29
  -3   1   9   18.13    1.10
  -3   2  -9   15.62    1.34
  -3   1   9   17.83    1.12
   2   1  -9   18.45    1.13
   1   2   9   18.35    1.30
  -3   1   9   17.74    1.17
   2   1  -9   15.77    1.26
  -3   1   9   17.59    1.19
  -3   1   9   16.63    1.08
   1  -3  -9   15.38    1.60
   2  -3   9   15.68    1.14
   1   2   9   19.30    1.19
   2  -3   9   18.41    1.10
   1   2   9   16.63    0.87
   1   2   9   16.62    0.86
   2  -3   9   17.18    1.36
   1  -3  -9   17.03    1.26
  -2   3  -9   19.92    0.97
   3  -1  -9   18.83    1.33
   3  -1  -9   19.01    1.21
  -2   3  -9   18.13    1.15
  -2  -1   9   18.45    1.04
  -2   3  -9   19.12    1.37
  -2  -1   9   21.62    0.95
  -1  -2  -9   19.93    0.93
  -2  -1   9   18.73    1.39
  -2   3  -9   17.00    1.28
  -1  -2  -9   18.78    0.92
  -1   3   9   19.51    1.24
  -2   3  -9   21.57    1.04
  -1  -2  -9   20.73    1.88
   3  -2   9   17.12    1.21
  -2  -1   9   17.48    0.95
  -1  -2  -9   19.31    1.32
  -2  -1   9   18.79    1.43
   3  -2   9   17.62    0.99
   3  -2   9   19.67    1.30
  -3   0   9  144.96    5.48
   0   3   9  145.63    5.40
  -3   3  -9  146.24    5.33
   0  -3  -9  144.07    4.74
   0  -3  -9  142.26    6.30
  -3   3  -9  136.62    5.44
   0  -3  -9  144.86    5.49
   0  -3  -9  145.28    4.80
   3  -3   9  146.46    5.56
   3   0  -9  142.95    5.49
   3   0  -9  139.69    5.35
   3  -3   9  139.53    5.49
  -3   0   9  137.48    5.30
  -3   0   9  143.23    5.24
   0  -3  -9  145.46    4.80
   3  -3   9  140.09    5.17
  -3   3  -9  134.99    5.66
  -3   3  -9  144.42    5.24
   0  -3  -9  142.57    4.74
  -4   0  -9    7.28    1.07
   0   4  -9    4.93    0.68
   4   0   9    5.29    0.79
   0   4  -9    4.78    1.00
   0  -4   9    4.98    1.10
   0  -4   9    5.40    0.59
   4  -4  -9    5.21    1.07
   4   0   9    4.89    0.70
  -4   0  -9    4.32    0.99
  -4   4   9    5.26    0.75
  -4   4   9    4.90    0.51
  -4   4   9    4.44    0.46
   4   0   9    4.22    0.76
  -4   0  -9    4.58    0.70
   0   4  -9    4.78    1.00
   0  -4   9    4.79    0.99
   1  -4   9   28.60    1.96
   1  -4   9   26.38    1.42
   3   1   9   25.68    1.48
  -4   1  -9   26.25    1.85
   3  -4  -9   28.77    2.05
   1   3  -9   25.66    1.32
   3   1   9   27.17    1.47
  -4   1  -9   25.58    1.77
  -4   3   9   25.26    1.48
   3  -4  -9   24.57    1.73
   3   1   9   27.39    1.53
  -4   3   9   25.07    1.27
  -4   3   9   25.57    1.28
  -4   1  -9   27.21    1.53
   1   3  -9   23.33    1.78
   1  -4   9   28.01    2.01
  -3  -1  -9   22.54    1.56
  -1   4  -9   22.32    1.70
  -1  -3   9   24.38    1.78
  -3  -1  -9   25.17    1.98
  -1   4  -9   22.92    1.46
  -1  -3   9   26.17    1.89
   4  -1   9   23.10    1.19
   4  -1   9   25.02    1.50
  -3   4   9   23.10    1.44
  -3  -1  -9   23.93    1.33
  -1   4  -9   23.54    1.65
   4  -3  -9   23.60    1.69
   4  -1   9   23.99    1.53
  -3  -1  -9   23.71    1.32
  -1  -3   9   21.84    1.08
  -3  -1  -9   20.91    1.29
   2  -4   9   93.97    4.06
  -4   2  -9  100.81    4.31
   2  -4  -9  101.12    4.24
   2   2   9  101.40    3.84
   2   2  -9  105.88    4.43
   2   2  -9  102.99    3.76
  -4   2  -9   98.60    4.43
   2   2   9  101.72    3.83
   2  -4   9  110.25    4.60
   2  -4  -9  105.43    4.92
  -4   2   9  101.00    3.92
   2   2   9   99.79    4.07
   2  -4   9  107.96    4.63
   2  -4   9   98.28    4.10
  -4   2  -9  100.48    4.08
  -4   2   9  101.35    3.91
  -2  -2  -9  101.97    4.14
  -2  -2  -9  105.14    4.91
  -2   4  -9   99.74    4.10
  -2  -2  -9   98.63    3.75
  -2  -2   9  104.88    3.61
  -2  -2   9   94.98    4.36
  -2  -2   9   97.64    3.64
  -2   4  -9   99.37    3.61
  -2  -2   9  100.02    3.59
   4  -2   9   99.73    3.63
   4  -2   9  101.32    4.13
  -2  -2  -9   98.72    3.75
  -2   4  -9  100.55    3.63
   4  -2   9  101.51    3.60
  -2  -2   9   98.16    4.46
  -2   4   9   99.26    4.04
   4  -2   9  101.20    4.11
  -2   4  -9  101.30    4.40
   4  -2  -9   98.41    4.16
  -2   4  -9  105.82    4.24
   3  -4   9    6.38    0.74
   1   3   9    7.21    0.96
  -4   1   9    7.70    1.01
  -4   1   9    7.99    0.82
  -4   1   9    6.61    0.81
  -4   3  -9    5.84    0.98
   3  -4   9    8.12    1.15
   3  -4   9    6.26    1.08
   1  -4  -9    5.32    0.83
  -4   3  -9    5.80    0.83
  -4   3  -9    6.01    0.87
   3   1  -9    5.32    0.91
  -4   1   9    6.78    0.83
   1  -4  -9    6.81    1.31
  -3   4  -9    8.24    1.05
  -3   4  -9    5.74    0.96
  -1  -3  -9    5.97    1.38
  -3  -1   9    5.84    0.95
  -1  -3  -9    6.42    0.51
   4  -3   9    6.72    0.51
  -3  -1   9    7.13    0.66
  -3   4  -9    6.05    0.73
  -3  -1   9    5.97    0.57
   4  -3   9    7.83    1.06
   4  -3   9    7.10    0.92
  -3  -1   9    5.39    0.68
  -1  -3  -9    6.73    0.52
   4  -3   9    6.94    0.54
  -1   4   9    6.79    0.90
  -3   4  -9    6.08    0.64
  -1  -3  -9    5.71    0.86
  -3   4  -9    7.08    0.78
  -4   0   9   24.70    1.58
   0  -4  -9   25.28    1.63
  -4   0   9   26.60    1.51
  -4   0   9   24.68    1.38
  -4   4  -9   26.74    1.90
  -4   4  -9   24.57    1.56
   0  -4  -9   25.56    0.99
  -4   4  -9   23.33    1.47
   4  -4   9   24.28    1.31
   4  -4   9   29.48    1.86
   4  -4   9   23.55    1.67
   4   0  -9   28.33    1.77
  -4   0   9   25.23    1.65
   0   4   9   26.02    1.67
   0  -4  -9   25.00    1.10
  -4   4  -9   27.56    1.71
   0  -4  -9   29.44    2.39
  -4   0   9   25.78    1.67
   0  -4  -9   24.94    1.10
   0  -4  -9   25.80    0.99
  -5   5   9  140.59    5.15
  -5   5   9  141.95    5.47
   5   0   9  144.37    5.52
   5   0   9  137.43    5.67
   5  -5  -9  144.78    5.23
  -5   5   9  136.65    5.16
   5   0   9  151.18    5.78
  -5   0  -9  140.69    5.85
   0   5  -9  149.74    5.17
   0   5  -9  151.87    6.17
   0  -5   9  150.80    6.28
  -5   0  -9  140.94    6.29
   0  -5   9  151.03    6.17
  -5   0  -9  135.62    5.58
   5  -5  -9  139.26    6.35
   4   1   9   64.93    3.01
  -5   4   9   66.29    2.73
   4   1   9   70.39    3.09
   1   4  -9   65.69    3.47
  -5   1  -9   64.91    3.35
   4   1   9   71.04    3.10
  -5   4   9   67.20    2.91
   4  -5  -9   71.70    3.86
  -5   1  -9   63.56    3.49
   1  -5   9   69.84    3.56
  -5   1  -9   64.53    3.03
   1  -5   9   72.66    3.67
   1   4  -9   65.67    2.36
  -5   4   9   65.76    2.74
  -4  -1  -9   69.49    3.04
  -1   5  -9   74.86    3.05
  -1   5  -9   69.95    3.50
   5  -4  -9   67.46    2.89
  -1   5  -9   70.94    3.46
  -4  -1  -9   71.37    3.26
  -4  -1  -9   69.96    3.86
   5  -1   9   69.39    2.86
  -1  -4   9   70.13    3.57
  -4   5   9   66.91    2.54
   5  -1   9   70.54    3.20
  -4   5   9   68.77    2.54
  -4   5   9   70.79    3.08
   5  -4  -9   68.20    3.57
  -1  -4   9   71.14    3.66
   5  -1   9   62.45    3.17
   2   3  -9   27.91    2.09
  -5   2  -9   26.67    2.01
  -5   2  -9   27.10    1.99
  -5   2  -9   29.41    1.75
   2  -5   9   28.56    2.20
   3   2   9   27.72    1.77
   2  -5   9   28.97    2.17
   3   2   9   28.83    1.65
  -5   3   9   29.69    1.55
  -5   3   9   30.65    1.63
   3  -5  -9   28.40    2.42
   5  -2   9   28.73    1.78
  -2  -3   9   28.07    1.31
  -2  -3   9   26.59    1.23
  -2  -3   9   25.60    2.02
  -3  -2  -9   31.51    1.58
  -2   5  -9   28.65    1.90
   5  -2   9   26.12    1.78
  -3  -2  -9   28.69    2.40
  -3  -2  -9   25.56    1.70
  -2   5  -9   29.21    1.36
  -2   5  -9   30.24    1.80
  -2   5  -9   31.74    2.15
  -2  -3   9   24.85    2.11
   5  -2   9   27.35    1.23
   5  -2   9   27.62    1.17
  -3   5   9   28.61    1.73
   2   3   9    7.52    1.08
  -5   3  -9    8.22    1.00
   3  -5   9    8.19    1.32
  -5   3  -9    8.44    1.13
   3   2  -9    6.82    1.16
   2  -5  -9    8.64    1.57
  -5   2   9    9.42    1.01
   3  -5   9    9.94    1.49
   2  -5  -9   10.33    1.22
  -5   3  -9    7.40    1.22
  -3   5  -9   10.39    1.25
  -2   5   9    7.62    1.05
  -3   5  -9    7.70    0.99
   5  -3   9    8.78    1.14
  -2  -3  -9    7.97    0.74
  -2  -3  -9    8.36    1.55
  -2  -3  -9    8.47    1.01
  -3  -2   9    8.78    1.25
  -3  -2   9    8.08    1.27
  -3   5  -9   11.25    1.37
  -3  -2   9    8.49    0.54
  -3  -2   9    9.12    0.78
  -3   5  -9    8.08    0.75
  -2  -3  -9    8.09    0.73
  -3  -2   9    8.07    0.74
   5  -3   9    7.34    1.06
   1  -5  -9   89.98    3.83
   1   4   9   87.77    3.90
   4  -5   9   85.51    4.06
  -5   4  -9   84.75    3.79
   1  -5  -9   92.61    4.70
   4  -5   9   81.06    4.06
   4   1  -9   84.41    3.98
  -5   4  -9   87.47    3.90
   4  -5   9   85.56    3.53
  -5   4  -9   84.46    4.14
  -5   1   9   88.24    3.81
  -1  -4  -9   92.91    3.39
   5  -4   9   94.23    4.18
  -1  -4  -9   92.82    3.85
  -4  -1   9   92.59    4.12
  -4   5  -9   94.86    3.81
  -4   5  -9   84.56    4.04
  -4   5  -9   93.53    3.64
  -4  -1   9   91.34    3.68
   5  -4   9   89.85    3.14
   5  -4   9   95.56    4.14
  -4  -1   9   91.43    3.44
  -1  -4  -9   88.65    3.38
  -4  -1   9   82.72    4.02
  -1  -4  -9   96.88    4.94
  -1   5   9   96.26    4.07
  -4  -1   9   86.77    3.82
  -4   5  -9   92.62    4.19
   5  -4   9   88.60    3.09
  -4   5  -9   89.92    3.74
  -1  -4  -9   91.18    3.51
   5  -5   9   23.52    1.26
   0  -5  -9   27.77    1.26
   0  -5  -9   26.06    1.10
  -5   0   9   26.51    1.71
   5  -5   9   24.44    1.90
   5  -5   9   27.39    2.06
  -5   0   9   22.75    1.44
   5   0  -9   25.28    1.82
   0   5   9   30.93    1.99
   0  -5  -9   28.43    1.26
  -5   5  -9   27.43    1.79
   0  -5  -9   30.16    2.54
  -5   0   9   26.26    1.90
  -5   0   9   28.00    1.95
   0  -5  -9   25.10    1.70
  -5   5  -9   29.77    2.15
   0  -5  -9   26.67    1.11
  -5   0   9   24.30    1.51
  -6   0  -9   28.25    2.47
  -6   6   9   27.33    1.67
   0  -6   9   25.16    2.26
   6   0   9   26.84    2.00
   6   0   9   26.92    1.78
  -6   6   9   25.96    1.44
   0  -6   9   30.22    2.30
  -6   0  -9   24.35    1.89
  -6   6   9   21.64    1.43
   6  -6  -9   24.24    1.45
   0   6  -9   29.55    2.34
   6  -6  -9   27.77    2.52
   6   0   9   25.00    1.90
   5   1   9   13.13    1.34
   1  -6   9   16.64    1.95
   1  -6   9   17.20    1.75
   5  -6  -9   13.74    2.09
  -6   1  -9   15.20    1.99
  -6   5   9   15.87    1.19
  -6   5   9   16.90    1.14
   5   1   9   13.76    1.42
   5   1   9   15.21    1.41
   1   5  -9   15.20    1.90
   5  -6  -9   14.28    0.87
  -6   1  -9   12.97    1.59
  -5  -1  -9   14.94    2.07
  -5   6   9   16.81    0.98
  -1   6  -9   17.59    1.19
  -1  -5   9   15.76    1.97
  -5   6   9   17.85    1.41
   6  -1   9   17.76    1.55
   6  -5  -9   17.34    1.28
  -1  -5   9   20.22    1.90
   6  -1   9   19.79    1.73
  -5   6   9   15.82    0.95
  -5  -1  -9   14.90    1.43
  -5  -1  -9   14.78    1.41
   6  -1   9   16.33    1.12
   6  -5  -9   18.36    1.93
  -1   6  -9   19.15    1.84
  -6   2  -9    2.33    0.92
   4  -6  -9    2.72    1.16
   2  -6   9    3.00    1.00
  -6   4   9    1.41    0.51
   2  -6   9    2.70    1.13
   2   4  -9    1.25    0.89
   4   2   9    1.85    0.66
  -6   2  -9    2.20    0.93
   4   2   9    1.35    0.69
  -6   4   9    2.13    0.55
  -2   6  -9    1.42    0.58
  -4  -2  -9    1.87    1.08
  -4  -2  -9    1.01    0.60
  -4   6   9    0.90    0.66
  -2  -4   9    1.47    0.33
  -4  -2  -9    0.76    0.50
   6  -2   9    2.22    0.77
   6  -4  -9    0.83    0.53
   6  -2   9    2.27    0.83
  -2  -4   9    0.67    0.28
  -2  -4   9    2.04    0.98
  -2  -4   9    2.43    1.05
  -2   6  -9    1.31    0.34
  -2   6  -9    1.23    0.74
  -6   3  -9   30.03    2.28
  -6   3  -9   30.69    2.24
   3  -6   9   28.14    2.33
   3  -6   9   28.41    2.44
   3   3  -9   28.82    2.27
  -6   3   9   30.55    1.72
   3  -6  -9   28.11    2.63
   3   3   9   26.44    2.00
  -6   3   9   29.12    1.76
  -3  -3   9   22.10    1.99
  -3  -3  -9   27.19    2.48
   6  -3   9   21.82    1.80
  -3  -3  -9   25.11    1.62
  -3   6  -9   23.20    1.41
  -3   6  -9   24.08    1.75
  -3   6  -9   24.51    1.80
  -3   6   9   27.20    1.83
  -3  -3   9   22.13    1.30
  -3  -3  -9   22.58    1.43
  -3  -3   9   24.81    1.44
  -3  -3   9   24.75    2.15
   6  -3   9   24.32    1.79
  -6   4  -9    2.43    1.02
   4  -6   9    1.93    0.94
  -6   2   9    1.67    0.64
   2   4   9    1.51    0.86
   2  -6  -9    2.25    1.13
   4  -6   9    1.77    0.99
   4   2  -9    2.78    1.01
  -6   4  -9    1.51    0.76
  -2  -4  -9    2.71    0.67
  -2  -4  -9    2.03    0.48
  -4   6  -9    2.01    0.81
  -2   6   9    2.22    0.86
  -2  -4  -9    2.52    0.58
   6  -4   9    2.15    0.86
  -4  -2   9    2.45    0.90
  -4  -2   9    4.14    0.70
  -2  -4  -9    2.06    1.18
  -4  -2   9    2.26    0.57
  -4   6  -9    1.96    0.59
  -2  -4  -9    2.07    0.50
   6  -4   9    3.27    0.91
  -4   6  -9    2.19    0.65
  -4  -2   9    2.56    0.88
  -6   1   9   23.24    1.66
   5   1  -9   22.27    1.96
   5  -6   9   22.63    2.18
   1  -6  -9   22.97    2.37
   1   5   9   22.66    2.01
  -6   5  -9   24.13    2.14
   5  -6   9   25.84    2.14
  -6   5  -9   24.87    1.92
   5  -6   9   19.42    1.33
  -6   1   9   22.09    1.73
  -1  -5  -9   25.04    1.50
  -5  -1   9   25.52    1.24
  -5  -1   9   24.15    1.24
  -5  -1   9   26.66    1.72
   6  -5   9   23.25    1.94
  -1  -5  -9   22.89    1.24
  -1  -5  -9   25.42    1.48
  -1   6   9   26.54    2.00
  -5   6  -9   24.46    1.40
  -5   6  -9   25.13    1.73
  -1  -5  -9   21.11    1.25
  -1  -5  -9   24.94    1.64
  -1  -5  -9   28.60    2.58
   6  -5   9   25.38    2.06
  -5  -1   9   26.91    2.06
  -5   6  -9   24.36    2.10
  -6   0   9    9.25    1.42
   0  -6  -9    7.55    0.57
   0  -6  -9    7.18    0.66
  -6   0   9    7.98    0.95
   6   0  -9    9.83    1.35
   0  -6  -9    6.18    0.57
  -6   6  -9    8.47    1.48
  -6   0   9    8.73    1.26
   0  -6  -9    7.68    0.66
   0   6   9    9.03    1.46
   6  -6   9    8.62    1.45
   0  -6  -9    6.62    0.99
   0  -6  -9    7.87    1.64
   6  -6   9    8.11    1.45
  -6   6  -9    8.45    1.25
   6  -7  -9   13.00    0.91
  -7   6   9   12.72    1.17
   6   1   9   16.50    1.57
  -7   1  -9   13.12    1.65
   1  -7   9   11.85    1.66
  -7   6   9   13.37    1.15
   6  -7  -9    8.15    1.78
  -7   1  -9   11.32    1.95
   6   1   9   14.70    1.70
   1  -7   9   16.71    2.10
   1   6  -9   13.73    1.95
  -1   7  -9   15.29    0.96
  -6   7   9   15.23    1.05
  -1  -6   9   12.82    1.76
   7  -1   9   16.92    0.93
   7  -6  -9   16.88    1.37
  -1   7  -9   13.91    1.87
  -6  -1  -9   18.11    2.40
   7  -1   9   13.77    1.67
   7  -1   9   16.10    1.86
  -6  -1  -9   16.70    1.56
  -1  -6   9   18.61    2.22
  -6   7   9   13.19    1.37
   5   2   9    7.66    1.21
   5  -7  -9    8.24    1.79
   2  -7   9    8.46    1.57
  -7   5   9    6.57    0.94
  -7   5   9    6.69    0.84
  -7   2  -9    7.33    1.51
   2  -7   9    7.64    1.44
   5   2   9    5.71    1.16
   2   5  -9    7.57    1.51
  -7   2  -9    7.04    1.33
  -5  -2  -9    5.72    0.98
   7  -5  -9    8.07    1.11
  -5  -2  -9    5.30    1.65
  -2   7  -9    6.69    0.66
  -2   7  -9    6.47    1.32
  -2  -5   9    7.26    0.57
  -5   7   9    7.02    1.10
  -2  -5   9    6.78    0.61
   7  -2   9    7.41    1.33
  -2   7  -9    7.12    0.93
   7  -2   9    8.78    1.34
  -2  -5   9    6.61    1.53
  -2  -5   9    6.77    1.42
  -7   3  -9    2.18    1.01
   3  -7   9    2.20    1.19
   4   3   9    1.68    0.90
  -7   3  -9    1.19    0.93
  -7   4   9    2.16    0.61
   3   4  -9    2.76    1.14
  -7   4   9    3.00    0.64
   4  -7  -9    1.36    1.20
   3  -7   9    3.09    1.11
  -7   4   9    3.97    1.20
  -3  -4   9    2.26    1.18
  -3  -4   9    0.41    0.85
   7  -3   9    2.81    0.94
  -3  -4   9    1.95    0.52
   7  -3   9    2.42    0.95
  -4  -3  -9    1.84    0.64
  -3  -4   9    2.24    0.51
  -3   7  -9    2.73    0.66
  -4   7   9    3.53    0.95
  -3   7  -9    3.71    1.01
  -3   7  -9    3.66    0.90
   7  -4  -9    3.48    0.90
  -4  -3  -9    1.35    1.22
  -4  -3  -9    2.14    0.66
   3   4   9    4.65    1.09
   4   3  -9    4.18    1.22
  -7   4  -9    2.76    0.99
   3  -7  -9    2.61    1.33
   4  -7   9    1.81    1.06
  -7   3   9    3.07    0.72
   4  -7   9    3.92    1.42
  -7   3   9    5.31    1.22
  -7   4  -9    4.21    1.24
  -4  -3   9    3.45    0.77
  -3  -4  -9    3.55    0.75
  -4   7  -9    4.55    1.08
  -4  -3   9    3.62    1.11
  -3  -4  -9    3.45    0.69
  -3  -4  -9    3.64    0.73
  -4   7  -9    3.02    0.85
  -3   7   9    2.67    0.97
   7  -4   9    4.32    1.16
   7  -4   9    4.03    0.99
  -4  -3   9    3.03    1.15
  -3  -4  -9    3.27    1.42
  -7   5  -9   32.91    2.60
  -7   5  -9   29.53    2.35
  -7   2   9   30.69    2.19
   5   2  -9   29.45    2.45
   5  -7   9   31.17    2.67
   5  -7   9   31.06    2.58
  -7   2   9   30.19    2.22
   2   5   9   33.90    2.46
   2  -7  -9   33.15    2.79
  -2  -5  -9   37.66    3.12
  -2  -5  -9   35.90    1.97
  -2  -5  -9   28.47    1.69
   7  -5   9   29.57    2.24
  -5   7  -9   30.72    2.33
  -2   7   9   35.23    2.40
  -5   7  -9   31.85    1.88
  -5  -2   9   33.37    2.47
  -5  -2   9   28.06    1.90
  -2  -5  -9   33.57    1.89
   7  -5   9   32.33    2.44
  -2  -5  -9   30.95    1.95
  -7   1   9    7.89    1.32
  -7   6  -9    5.95    1.42
   1  -7  -9    6.62    1.60
  -7   6  -9    5.29    1.25
   1   6   9    6.41    1.39
  -7   1   9    5.90    1.05
   6   1  -9    7.35    1.40
   6  -7   9    6.19    1.39
   6  -7   9    5.55    1.42
  -6   7  -9    2.57    1.10
   7  -6   9    4.92    1.30
   7  -6   9    4.36    1.19
  -1  -6  -9    5.84    0.90
  -1   7   9    5.51    1.28
  -6  -1   9    6.11    1.07
  -6  -1   9    5.18    0.53
  -1  -6  -9    6.19    0.84
  -6  -1   9    5.05    0.48
  -1  -6  -9    6.76    1.65
  -6  -1   9    7.72    1.46
  -6   7  -9    5.09    1.03
  -1  -6  -9    5.11    0.77
  -1  -6  -9    4.29    0.62
   0   0  10    0.12    0.24
   0   0  10    0.37    0.25
   0   0  10    0.11    0.24
   0   0  10    0.22    0.27
   0   0 -10   -0.20    0.35
   0   0 -10    0.11    0.32
   0   0 -10    0.27    0.32
   0   0  10    0.23    0.22
   0   0 -10   -0.09    0.27
  -1   0 -10   99.03    4.30
   0  -1  10  101.15    3.94
   1   0  10   92.07    3.86
   1   0  10  104.81    3.83
   0   1 -10  106.28    4.24
  -1   0 -10  108.33    4.21
   1   0  10   98.49    4.05
   0   1 -10   98.94    3.56
  -1   1  10  101.92    4.16
  -1   1  10  102.36    3.67
   1   0  10  100.62    3.72
   1  -1 -10  101.63    4.11
  -1   1  10  104.64    3.97
   0   1 -10   97.92    4.14
  -1   0 -10   97.89    3.78
  -1   1  10  100.85    3.68
  -1   0 -10   99.66    3.78
   0  -1  10  103.25    3.54
  -1   1  10   97.01    3.97
   1  -1 -10  101.85    4.04
   1   0  10  100.98    3.71
   0  -1  10   96.54    3.90
   0  -1  10  100.98    4.02
   0   1 -10  102.90    4.24
   0  -1  10   99.24    4.03
   0   1  10   80.76    3.17
   1   0 -10   83.53    3.42
   0   1  10   80.26    2.84
   0   1  10   71.16    3.23
  -1   0  10   88.90    3.32
   1  -1  10   78.09    3.30
   1  -1  10   80.25    3.15
   1   0 -10   79.29    3.00
  -1   0  10   88.44    3.34
   0   1  10   82.17    2.86
  -1   0  10   72.42    3.10
   1  -1  10   83.66    3.21
   1  -1  10   72.44    2.94
   0  -1 -10   74.06    3.05
  -1   0  10   82.10    3.25
  -1   1 -10   81.55    3.30
   1  -1  10   83.17    3.19
   1   0 -10   77.16    3.24
   0  -1 -10   81.35    3.42
  -1   0  10   74.99    3.17
   0  -1 -10   76.72    3.07
   0   1  10   70.82    3.32
  -1   1 -10   79.54    3.24
   0  -1 -10   76.37    3.65
  -1   1 -10   74.15    3.22
  -1   1 -10   81.26    3.48
  -2   0 -10    9.87    1.11
   0  -2  10   10.98    1.20
   0  -2  10   10.89    0.93
  -2   2  10   10.73    0.90
   2   0  10    7.49    0.83
  -2   2  10   10.82    0.58
  -2   0 -10   10.73    0.77
   2   0  10   11.10    0.80
   0  -2  10   10.17    1.18
  -2   0 -10   10.63    0.79
  -2   2  10   11.39    1.10
  -2   2  10   10.91    0.69
  -2   0 -10   12.76    1.27
   0  -2  10   10.38    0.83
   0   2 -10    9.90    1.09
   2   0  10    9.51    0.78
  -2   2  10    9.96    0.57
  -2   2  10   11.37    0.71
   2  -2 -10   11.90    1.07
   2   0  10   11.31    0.81
   0   2 -10   10.39    1.09
   0   2 -10    9.75    0.96
   0   2 -10   10.99    1.11
   2  -2 -10   11.05    1.04
   1  -2 -10  105.07    4.34
  -2   1  10  104.26    4.29
  -2   1 -10  102.48    4.12
  -2   1  10  105.18    4.20
   1   1  10  110.97    4.12
   1   1 -10  102.22    4.26
   1  -2  10  106.48    4.16
   1   1  10  110.87    3.88
  -2   1  10  110.09    4.24
  -2   1 -10  110.88    4.51
  -2   1  10  109.72    4.17
   1   1 -10  110.84    4.35
   1  -2  10  109.05    4.40
   1   1  10  105.58    4.37
   1  -2 -10  113.35    4.70
  -2   1  10  112.16    4.21
  -2   1 -10  114.77    4.17
   1   1  10  107.21    3.85
   1  -2  10  103.48    4.19
  -2   1  10  106.98    4.02
  -2   1 -10  112.12    4.39
   1  -2  10  110.16    4.36
   1   1  10   98.29    4.36
  -1   2 -10  113.19    4.57
  -1  -1 -10  114.26    4.08
  -1   2 -10  106.56    4.53
   2  -1  10  111.35    4.21
  -1   2 -10  120.55    4.04
  -1   2  10  117.47    4.35
  -1   2  10  103.51    4.42
   2  -1 -10  114.54    4.53
  -1  -1  10  115.46    4.63
  -1   2  10  115.89    3.74
  -1  -1  10  114.05    4.58
  -1  -1  10  109.77    4.40
  -1  -1 -10  117.52    5.05
  -1  -1 -10  112.18    4.53
  -1  -1 -10  110.62    4.04
  -1   2 -10  116.98    4.36
  -1   2  10  102.72    4.71
  -1   2  10  114.07    3.74
   2  -1 -10  112.52    4.30
   2  -1  10   93.53    4.17
  -1   2  10  115.10    3.75
  -1  -1  10  112.14    4.24
  -1  -1  10  109.99    3.93
  -1   2 -10  117.87    4.61
   2  -1  10  108.16    4.52
   2  -1  10  121.59    4.32
   2  -1  10  115.22    4.26
   2   0 -10    6.31    0.58
  -2   0  10    5.66    0.61
   0   2  10    6.28    0.35
  -2   2 -10    6.20    0.80
   2   0 -10    5.64    0.78
   2  -2  10    5.95    0.61
  -2   0  10    5.18    0.81
   2  -2  10    6.60    0.83
   0  -2 -10    5.35    0.44
  -2   2 -10    8.47    0.94
  -2   2 -10    6.78    0.77
   0   2  10    5.45    0.95
  -2   2 -10    5.97    0.95
   2  -2  10    4.68    0.73
   2  -2  10    5.66    0.75
   0  -2 -10    7.20    1.32
   0  -2 -10    5.75    0.45
   0   2  10    6.05    0.94
   0   2  10    5.96    0.72
   0  -2 -10    5.98    0.82
  -2   0  10    6.20    0.78
  -2   0  10    6.34    0.88
   0   2  10    5.83    0.35
  -2   0  10    6.16    0.72
  -3   0 -10  217.82    8.18
  -3   3  10  215.54    7.09
   0   3 -10  208.41    8.02
   0  -3  10  214.02    8.12
   3  -3 -10  207.80    7.89
  -3   3  10  214.91    7.61
  -3   0 -10  213.02    7.90
  -3   0 -10  200.55    7.46
  -3   0 -10  195.01    7.46
   0   3 -10  210.61    7.87
   0  -3  10  206.92    7.42
  -3   3  10  214.64    7.10
   3   0  10  210.47    7.50
   0   3 -10  208.92    7.70
  -3   3  10  206.95    7.20
   0  -3  10  216.24    8.07
   3   0  10  213.09    7.53
   3  -3 -10  205.78    8.00
   3   0  10  214.59    7.44
   1   2 -10   35.48    2.18
   1   2 -10   36.13    1.91
  -3   1 -10   37.03    2.17
  -3   2  10   37.59    2.14
  -3   1 -10   37.19    2.18
  -3   2  10   38.51    1.67
  -3   2  10   39.30    1.67
   2   1  10   37.93    1.72
  -3   1 -10   37.97    1.85
   2  -3 -10   36.52    2.08
   1  -3  10   39.21    1.89
   1   2 -10   37.31    2.12
   2   1  10   40.05    1.88
   2   1  10   38.37    1.73
  -3   2  10   39.21    1.76
   1  -3  10   39.64    2.30
   2  -3 -10   40.96    2.44
  -3   1 -10   38.90    2.06
   1  -3  10   37.85    2.22
   3  -1  10   44.78    1.85
  -1  -2  10   41.78    2.33
   3  -1  10   36.06    1.98
   3  -2 -10   41.68    2.16
  -1   3 -10   45.04    2.24
  -1   3 -10   38.71    2.27
  -2  -1 -10   40.34    1.78
   3  -1  10   39.35    1.77
  -2   3  10   39.09    1.99
   3  -1  10   40.19    1.96
  -2  -1 -10   36.73    1.75
   3  -1  10   40.79    1.99
  -1  -2  10   38.30    1.81
   3  -2 -10   40.88    2.19
  -2  -1 -10   42.34    2.21
  -1  -2  10   41.03    2.37
  -2  -1 -10   44.79    2.68
  -1   3 -10   41.26    2.11
   1   2  10   37.65    1.92
   1  -3 -10   39.42    2.63
  -3   1  10   39.13    1.87
   2  -3  10   39.83    1.91
   2  -3  10   41.23    2.18
   1   2  10   40.27    1.59
   2   1 -10   35.79    1.90
  -3   2 -10   37.06    1.91
  -3   1  10   36.89    1.90
   2   1 -10   39.47    2.10
   1  -3 -10   36.41    2.07
  -3   1  10   39.13    1.87
  -3   2 -10   43.45    2.32
  -3   2 -10   36.89    2.02
  -3   1  10   33.04    1.82
   1   2  10   40.08    1.60
  -3   1  10   36.52    1.95
   2  -3  10   41.85    2.24
   3  -2  10   34.50    1.59
  -1   3  10   35.46    1.84
  -2  -1  10   33.46    1.61
   3  -1 -10   34.00    1.76
  -2   3 -10   34.73    2.01
  -2   3 -10   36.23    1.55
  -2   3 -10   32.39    1.43
  -1  -2 -10   33.10    1.44
  -1  -2 -10   32.98    1.43
  -2  -1  10   32.02    2.00
   3  -1 -10   34.18    1.93
  -2  -1  10   33.84    1.49
  -2   3 -10   35.66    1.99
  -2   3 -10   34.35    1.75
  -1  -2 -10   35.50    1.97
   3  -2  10   36.12    1.90
  -2  -1  10   34.15    1.42
  -2  -1  10   37.08    2.15
   3  -2  10   34.62    1.83
  -1  -2 -10   38.70    2.64
   3  -3  10  496.68   16.74
  -3   0  10  482.12   16.42
   3   0 -10  472.63   16.68
   3  -3  10  481.76   16.36
   0  -3 -10  498.31   17.70
  -3   3 -10  482.72   16.70
   3   0 -10  466.95   16.57
  -3   3 -10  489.65   16.49
   0   3  10  489.75   16.59
  -3   0  10  460.84   16.44
  -3   3 -10  480.50   16.37
  -3   0  10  490.66   16.69
  -3   3 -10  488.34   16.95
   3  -3  10  496.00   16.78
   0  -3 -10  491.84   16.73
   0   4 -10    0.95    0.46
   0  -4  10    1.81    0.79
   0  -4  10    1.55    0.38
   4   0  10    0.99    0.48
   0   4 -10    1.19    0.63
   0   4 -10    1.61    0.74
   4   0  10    1.36    0.55
  -4   4  10    1.62    0.31
  -4   4  10    2.00    0.58
  -4   0 -10    1.72    0.84
   4   0  10    1.62    0.49
  -4   0 -10    1.70    0.50
  -4   4  10    1.48    0.29
   0  -4  10    1.36    0.76
  -4   0 -10    1.41    0.66
   4  -4 -10    0.75    0.76
   3   1  10   71.59    3.03
  -4   3  10   72.22    3.03
   1   3 -10   74.18    2.90
   1  -4  10   73.39    3.53
   1  -4  10   70.35    3.57
   3  -4 -10   69.38    3.33
   3   1  10   68.97    2.95
  -4   1 -10   65.42    3.34
  -4   1 -10   68.25    3.02
   1   3 -10   71.83    3.44
   1  -4  10   66.19    2.91
  -4   1 -10   71.32    3.50
   3  -4 -10   70.05    3.68
  -4   3  10   67.65    2.71
   3   1  10   68.56    2.92
  -4   3  10   68.24    2.73
  -1   4 -10   66.51    3.42
  -1   4 -10   69.55    3.33
  -1  -3  10   70.77    2.75
   4  -1  10   68.23    2.79
  -1  -3  10   78.31    3.69
   4  -3 -10   72.38    3.44
   4  -1  10   75.59    3.16
  -3  -1 -10   72.87    3.79
  -1  -3  10   69.37    3.50
  -3  -1 -10   72.59    3.33
  -1   4 -10   77.25    3.23
  -3   4  10   72.08    3.10
   4  -1  10   70.29    3.14
  -3  -1 -10   69.90    2.92
  -3  -1 -10   65.46    2.92
   2   2 -10   59.55    3.08
   2   2  10   62.04    2.84
   2  -4  10   65.32    3.24
  -4   2  10   60.93    2.64
   2   2  10   62.72    2.56
   2   2 -10   63.48    2.59
  -4   2 -10   66.03    3.26
  -4   2 -10   66.60    3.14
  -4   2  10   62.59    2.71
  -4   2  10   57.34    2.62
   2   2  10   62.64    2.57
   2  -4  10   64.77    3.30
   2  -4 -10   66.19    3.08
  -4   2 -10   61.35    2.81
   2  -4 -10   65.24    3.63
  -2   4 -10   62.44    3.02
   4  -2  10   63.79    2.93
  -2   4  10   65.07    2.90
  -2  -2 -10   67.92    3.03
  -2  -2 -10   65.29    2.56
  -2   4 -10   62.92    2.90
  -2  -2 -10   66.93    3.69
  -2  -2  10   65.50    2.54
  -2   4 -10   62.46    2.37
  -2  -2  10   64.12    2.32
   4  -2 -10   66.93    3.02
  -2   4 -10   63.21    2.37
  -2  -2  10   63.17    3.28
   4  -2  10   63.91    2.94
   4  -2  10   63.92    2.50
  -2  -2  10   61.81    2.31
  -2  -2  10   65.89    3.26
  -2  -2 -10   61.24    2.55
   4  -2  10   59.53    2.44
  -2   4 -10   59.48    3.10
   1  -4 -10    2.60    0.72
   3   1 -10    4.99    0.65
   3  -4  10    3.67    0.85
  -4   1  10    7.78    0.95
   1  -4 -10    4.45    1.21
   1   3  10    5.55    0.90
   3  -4  10    4.03    0.87
   3  -4  10    4.48    0.66
   3   1 -10    4.98    0.92
  -4   3 -10    4.81    0.82
  -4   3 -10    3.93    0.75
  -4   1  10    3.37    0.82
  -4   1  10    5.16    0.78
  -4   3 -10    5.74    1.04
  -3   4 -10    5.69    0.63
  -3  -1  10    7.44    0.68
  -3  -1  10    7.10    0.65
  -1  -3 -10    8.67    1.68
  -3   4 -10    5.52    0.92
   4  -3  10    6.59    0.98
   4  -3  10    7.96    0.62
  -1  -3 -10    6.65    0.94
  -3  -1  10    7.12    1.09
  -3   4 -10    6.36    1.08
  -3   4 -10    6.61    0.71
  -1  -3 -10    6.77    0.51
  -3  -1  10    6.24    0.62
  -3   4 -10    7.54    0.85
   4  -3  10    5.55    0.88
  -1   4  10    5.83    0.86
  -3  -1  10    6.69    1.06
  -1  -3 -10    6.28    0.51
   4  -3  10    6.83    0.57
  -4   0  10   24.84    1.57
  -4   0  10   25.70    1.72
  -4   0  10   23.27    1.39
  -4   4 -10   23.72    1.93
   4  -4  10   25.60    1.36
   4  -4  10   26.56    1.81
  -4   0  10   28.91    1.82
   0  -4 -10   26.31    1.71
   4  -4  10   25.28    1.85
  -4   4 -10   23.24    1.65
   0   4  10   24.62    1.68
  -4   4 -10   23.68    1.47
   4   0 -10   25.09    1.71
  -4   4 -10   25.53    1.59
   0  -4 -10   24.12    2.36
  -5   0 -10   -0.44    0.82
  -5   5  10    0.40    0.28
   5   0  10    0.70    0.56
   5   0  10    1.01    0.67
  -5   0 -10    0.35    0.47
   0  -5  10    0.06    0.70
   5  -5 -10    0.83    0.87
  -5   5  10    0.26    0.27
  -5   5  10    0.40    0.50
   0  -5  10    0.04    0.75
  -5   0 -10    0.64    0.65
   0   5 -10    0.27    0.33
   0   5 -10    1.31    0.84
   5   0  10    0.26    0.47
   4   1  10  130.08    5.22
  -5   1 -10  138.62    5.92
  -5   4  10  142.11    5.21
   1  -5  10  140.10    5.97
   4   1  10  141.21    5.31
  -5   1 -10  132.06    5.31
  -5   1 -10  123.56    5.59
   4   1  10  130.08    5.26
   1   4 -10  136.39    4.69
   1  -5  10  141.60    5.89
  -5   4  10  130.82    4.92
   4  -5 -10  131.08    6.12
  -5   4  10  130.27    4.90
   1   4 -10  130.38    5.81
  -4   5  10  129.02    4.42
  -1   5 -10  132.73    5.67
   5  -4 -10  130.38    5.78
   5  -1  10  135.12    4.99
  -4  -1 -10  134.16    5.18
   5  -1  10  136.95    5.43
  -1  -4  10  135.49    5.80
  -4  -1 -10  136.55    6.12
  -4  -1 -10  138.10    5.48
  -4   5  10  138.81    5.28
  -1  -4  10  136.25    5.90
  -4   5  10  124.05    4.42
  -4   5  10  125.01    4.42
  -1   5 -10  138.87    5.76
   5  -1  10  134.97    5.38
  -1   5 -10  145.25    5.25
   2  -5  10   80.82    4.14
   2  -5  10   79.14    4.04
  -5   2 -10   81.66    3.98
  -5   3  10   79.89    3.30
   3   2  10   83.59    3.62
   3   2  10   81.89    3.41
   3  -5 -10   82.66    4.48
   2   3 -10   76.90    3.93
  -5   2 -10   75.74    3.52
  -5   3  10   84.81    3.46
   3  -5 -10   80.58    3.79
  -5   2 -10   88.00    4.06
  -2   5 -10   78.13    3.67
  -3  -2 -10   85.25    4.46
  -2   5 -10   83.89    3.59
  -2  -3  10   85.12    4.00
  -2  -3  10   76.87    2.73
  -3  -2 -10   76.32    3.52
  -3  -2 -10   78.08    3.23
  -2   5 -10   84.13    3.99
  -2  -3  10   78.27    2.80
   5  -2  10   73.70    2.90
   5  -2  10   77.14    3.53
  -2   5 -10   81.64    2.85
  -2   5 -10   79.33    2.79
   5  -2  10   76.13    2.95
  -2  -3  10   82.09    4.06
   5  -2  10   80.96    3.62
  -2  -3  10   77.12    2.71
  -3   5  10   76.65    3.46
   5  -3 -10   80.92    3.80
   3  -5  10    2.07    0.86
  -5   2  10    3.73    0.67
   3  -5  10    3.74    1.04
   2   3  10    1.63    0.68
  -5   3 -10    3.53    0.72
  -5   3 -10    4.00    1.03
   3   2 -10    4.24    1.01
  -5   3 -10    2.15    0.82
   2  -5 -10    3.33    0.82
   2  -5 -10    4.12    1.28
  -3  -2  10    2.71    0.48
  -2  -3 -10    3.29    1.24
  -3   5 -10    2.84    0.49
  -3   5 -10    1.35    0.69
  -3  -2  10    3.30    0.51
  -3  -2  10    2.40    0.95
   5  -3  10    3.52    0.35
  -2  -3 -10    3.19    0.50
  -3   5 -10    3.70    0.72
  -3  -2  10    3.24    0.42
  -3  -2  10    2.24    0.87
  -2  -3 -10    3.46    0.76
  -3   5 -10    4.82    0.95
   5  -3  10    3.20    0.75
  -2  -3 -10    3.11    0.52
  -3   5 -10    3.51    0.53
  -2   5  10    3.72    0.85
   5  -3  10    2.28    0.29
   5  -3  10    2.61    0.80
   1  -5 -10  159.17    6.23
  -5   1  10  162.86    6.22
  -5   4 -10  144.22    6.13
   1  -5 -10  169.12    7.28
   4   1 -10  148.09    6.38
  -5   1  10  155.37    6.18
   4  -5  10  153.48    6.50
  -5   4 -10  166.36    6.69
   1   4  10  163.57    6.30
   4  -5  10  165.74    6.65
  -5   4 -10  161.69    6.31
   4  -5  10  147.59    5.83
  -4   5 -10  158.85    5.77
  -1  -4 -10  157.85    5.45
   5  -4  10  144.90    5.23
  -4  -1  10  154.49    6.18
  -4   5 -10  145.48    5.65
  -1   5  10  156.72    6.03
   5  -4  10  147.62    6.07
  -4  -1  10  140.02    5.72
  -1  -4 -10  160.28    5.94
  -4   5 -10  142.04    6.11
   5  -4  10  145.94    5.12
   5  -4  10  157.84    6.21
  -1  -4 -10  158.60    7.11
  -1  -4 -10  139.72    5.26
  -4   5 -10  169.88    6.34
  -4  -1  10  153.67    5.62
  -4   5 -10  149.84    5.62
  -1  -4 -10  149.95    5.27
  -4  -1  10  148.32    5.41
  -4  -1  10  137.42    6.05
   5  -5  10    6.79    0.66
  -5   5 -10    5.77    1.26
   5  -5  10    7.35    1.27
   5  -5  10    7.33    1.22
   5   0 -10    8.32    1.22
  -5   0  10    7.87    1.19
   0  -5 -10    6.98    1.63
   0   5  10    4.92    1.03
  -5   5 -10    7.19    1.04
  -5   0  10    7.44    1.02
   0  -5 -10    8.01    1.12
  -6   6  10    1.39    0.41
  -6   6  10    0.78    0.43
   6   0  10    1.18    0.73
   0   6 -10    0.57    0.93
   6   0  10    1.84    0.63
  -6   0 -10    1.08    1.03
  -6   0 -10   -0.33    0.66
  -6   6  10    1.37    0.63
   0  -6  10    1.31    0.88
   0  -6  10    1.12    0.99
   6   0  10    0.72    0.78
   6  -6 -10    3.14    1.21
   5   1  10   52.19    2.82
  -6   5  10   57.79    2.68
   5  -6 -10   55.72    3.67
   5   1  10   57.05    2.93
   5   1  10   55.23    2.88
   1   5 -10   58.96    3.44
  -6   1 -10   51.82    3.12
  -6   5  10   54.26    2.46
   1  -6  10   60.94    3.45
   1  -6  10   58.08    3.32
  -6   1 -10   55.80    3.47
  -1   6 -10   59.51    2.55
   6  -1  10   55.74    3.02
  -5   6  10   56.36    2.12
  -1  -5  10   55.89    3.38
  -5   6  10   56.30    2.77
  -1  -5  10   53.95    3.23
   6  -1  10   52.13    2.91
   6  -5 -10   62.17    3.60
  -5  -1 -10   57.02    2.97
  -5  -1 -10   53.45    3.54
  -1   6 -10   53.13    3.21
  -5   6  10   54.19    2.12
   6  -1  10   51.89    2.49
  -6   2 -10   10.08    1.57
   4   2  10   10.09    1.32
   4   2  10   11.54    1.22
   2  -6  10   10.61    1.59
  -6   2 -10   12.91    1.68
   2   4 -10    8.65    1.50
  -6   4  10   10.57    0.99
  -6   4  10   12.48    1.12
   2  -6  10   10.49    1.72
   4  -6 -10   12.27    2.05
  -2  -4  10    9.66    1.65
  -2   6 -10    9.74    1.40
  -4  -2 -10    9.70    1.77
  -2   6 -10    8.64    0.46
   6  -2  10    9.73    0.47
  -2   6 -10   10.27    0.50
  -4  -2 -10   11.54    1.30
  -2  -4  10   14.31    1.87
  -2   6 -10    9.43    1.13
   6  -2  10    9.53    0.45
  -4   6  10    9.73    1.24
  -4  -2 -10   10.60    1.14
   6  -2  10   11.47    1.37
   6  -2  10    9.73    1.36
  -6   3 -10    9.42    1.46
   3  -6 -10   13.15    2.08
  -6   3 -10   11.40    1.71
   3   3  10   11.77    1.45
   3  -6  10    9.85    1.68
  -6   3  10   10.78    1.07
   3  -6  10    8.90    1.58
   3   3 -10   11.06    1.60
  -6   3  10   10.86    1.10
  -3  -3 -10    8.35    1.08
  -3   6 -10   10.33    1.32
  -3   6  10    9.30    1.24
  -3  -3 -10   11.20    1.91
  -3  -3  10    8.22    0.72
   6  -3  10    6.76    1.12
  -3   6 -10    7.60    0.70
   6  -3  10    7.76    1.26
  -3   6 -10    8.65    1.24
  -3   6 -10    9.57    0.84
  -3  -3  10    9.03    1.47
  -3  -3  10    8.34    0.79
  -3  -3  10    9.75    1.72
  -3  -3 -10    8.66    0.93
   2   4  10    0.76    0.78
  -6   2  10    0.88    0.57
  -6   4 -10    0.93    0.94
   4   2 -10    1.73    0.91
  -6   4 -10    1.25    0.77
   2  -6 -10    1.51    1.11
   4  -6  10    0.68    0.80
   4  -6  10    1.33    1.00
  -2  -4 -10    1.47    0.44
  -4  -2  10    0.41    0.70
  -4   6 -10    1.76    0.47
  -4  -2  10    2.01    0.20
  -4  -2  10    1.07    0.45
  -4   6 -10    1.52    0.62
  -2  -4 -10    0.51    0.39
  -4  -2  10    2.22    0.55
  -2  -4 -10    1.98    0.69
  -2  -4 -10    1.93    1.24
  -2  -4 -10    1.81    0.51
   6  -4  10    1.48    0.71
  -4   6 -10    2.34    0.83
  -4  -2  10    1.74    0.17
   6  -4  10    2.31    0.85
  -4   6 -10    1.89    0.54
  -4  -2  10    1.92    0.94
  -2   6  10    2.00    0.82
  -6   1  10   42.39    2.48
   1   5  10   36.98    2.47
  -6   5 -10   35.87    2.37
  -6   1  10   37.40    2.25
   1  -6 -10   37.92    3.00
   5  -6  10   29.23    1.81
  -6   1  10   35.92    2.17
   5  -6  10   35.65    2.61
   1  -6 -10   35.24    2.21
   5   1 -10   38.19    2.55
   5  -6  10   39.02    2.80
  -6   5 -10   34.65    2.67
  -5   6 -10   33.50    2.02
  -1  -5 -10   32.17    1.54
  -5  -1  10   36.13    2.03
  -5  -1  10   35.67    1.63
  -1  -5 -10   36.95    1.78
  -1  -5 -10   33.70    2.02
  -5  -1  10   33.90    2.33
  -1  -5 -10   37.18    2.99
  -1  -5 -10   34.39    1.75
  -5  -1  10   32.52    1.59
   6  -5  10   32.58    2.33
   6  -5  10   38.11    2.51
  -1  -5 -10   32.47    1.53
  -1   6  10   36.62    2.36
  -5   6 -10   39.30    2.54
  -5   6 -10   32.56    1.72
  -6   0  10   36.15    2.44
   6  -6  10   33.33    2.64
   6   0 -10   34.28    2.36
  -6   6 -10   34.18    2.66
   0  -6 -10   33.00    2.94
   0  -6 -10   35.89    2.15
  -6   6 -10   34.65    2.30
   6  -6  10   34.18    2.53
   0   6  10   35.91    2.50
  -6   0  10   33.23    2.17
  -7   2 -10   39.28    2.98
   2  -7  10   44.29    2.93
   5  -7 -10   40.89    3.41
   2  -7  10   42.17    3.00
   5   2  10   43.60    2.68
   5   2  10   40.28    2.53
  -7   2 -10   46.50    2.90
  -7   5  10   39.15    2.12
  -7   5  10   36.60    2.11
   2   5 -10   44.68    3.07
  -2  -5  10   42.49    2.96
  -2  -5  10   43.99    3.16
  -5  -2 -10   40.50    2.37
   7  -2  10   40.10    2.60
  -2   7 -10   43.67    2.24
  -5  -2 -10   36.15    3.27
  -2   7 -10   39.68    2.80
  -5   7  10   42.33    2.48
   7  -2  10   42.13    2.77
   3  -7  10   10.43    1.84
  -7   3 -10    9.87    1.71
   3  -7  10   12.39    1.93
   4   3  10   11.15    1.58
   4  -7 -10    7.28    1.80
  -7   3 -10    9.33    1.64
  -7   4  10    8.05    1.07
   3   4 -10   10.88    1.77
  -7   4  10   10.04    1.05
  -4   7  10    7.65    1.26
  -3  -4  10    7.05    0.70
   7  -3  10    9.88    1.49
  -3   7 -10    8.11    0.87
  -3   7 -10    9.65    1.24
  -4  -3 -10    8.81    1.14
  -3   7 -10    7.15    1.32
  -3  -4  10    8.31    1.77
  -3  -4  10    9.63    1.54
   7  -3  10    8.08    1.30
  -4  -3 -10   10.17    1.96
  -4  -3 -10    8.56    1.09
  -3  -4  10    9.25    0.72
  -7   3  10   42.89    2.87
  -7   3  10   42.37    2.30
   3  -7 -10   43.04    3.43
   4  -7  10   40.42    3.18
   4   3 -10   42.89    2.98
   4  -7  10   41.76    3.06
  -7   4 -10   44.51    2.94
  -7   4 -10   43.34    3.05
   3   4  10   45.58    2.83
  -3   7  10   45.24    2.74
  -4  -3  10   44.17    3.02
   7  -4  10   43.20    2.81
   7  -4  10   45.17    2.79
  -3  -4 -10   43.20    2.33
  -4  -3  10   44.64    3.18
  -3  -4 -10   46.43    2.36
  -3  -4 -10   41.39    2.20
  -4   7 -10   52.44    2.88
  -4   7 -10   42.93    2.52
  -4   7 -10   46.21    2.19
  -3  -4 -10   43.72    3.54
  -4  -3  10   43.20    2.27
  -4  -3  10   41.87    2.38
  -7   5 -10   16.79    2.19
  -7   2  10   15.71    1.65
   2   5  10   17.58    2.05
   5  -7  10   15.26    2.25
   5   2 -10   14.86    1.97
  -7   5 -10   12.36    1.75
   5  -7  10   14.12    2.01
   2  -7 -10   14.80    2.25
  -7   2  10   18.13    1.88
  -2   7  10   18.68    1.90
  -2  -5 -10   18.09    1.41
  -2  -5 -10   16.61    1.39
  -5  -2  10   20.03    1.99
   7  -5  10   18.66    1.84
  -5   7 -10   17.15    1.38
   7  -5  10   19.22    1.96
  -2  -5 -10   13.72    1.14
  -5  -2  10   18.53    1.49
  -5   7 -10   17.91    2.00
  -5  -2  10   17.09    2.15
  -2  -5 -10   18.22    1.37
  -5   7 -10   18.23    1.44
  -2  -5 -10   16.46    2.46
   0   0 -11    0.37    0.39
   0   0  11    0.37    0.30
   0   0 -11    0.39    0.49
   0   0 -11    0.42    0.35
   0   0 -11    0.50    0.38
   0   0  11    0.52    0.31
   0   0  11    0.25    0.28
   0   0  11   -0.08    0.24
   0   0  11    0.00    0.22
   0   1 -11  173.99    6.39
   0  -1  11  160.24    6.07
   1   0  11  161.77    6.02
   0  -1  11  172.79    6.21
   0  -1  11  145.52    5.61
   0  -1  11  163.86    6.07
   0   1 -11  169.19    6.38
   1  -1 -11  164.14    6.28
   0   1 -11  170.66    6.41
   1   0  11  178.24    6.08
   1  -1 -11  168.56    6.18
  -1   0 -11  163.58    5.92
   1   0  11  168.67    5.96
  -1   0 -11  154.30    5.91
   1   0  11  165.03    5.82
  -1   0 -11  168.35    6.36
  -1   1  11  154.51    6.21
  -1   0 -11  158.61    6.46
   0   1 -11  163.26    5.66
  -1   1  11  155.41    6.10
  -1   1  11  167.57    5.78
   1   0  11  168.31    5.82
  -1   1  11  158.61    5.74
   1  -1  11   55.13    2.43
   0   1  11   55.69    2.10
  -1   1 -11   50.32    2.46
   1   0 -11   52.87    2.23
   1   0 -11   57.04    2.69
  -1   1 -11   59.40    2.58
   1   0 -11   56.44    2.53
   0   1  11   53.70    2.08
   0  -1 -11   53.56    2.66
   0   1  11   57.51    2.44
  -1   0  11   48.63    2.39
   1  -1  11   56.13    2.41
   0  -1 -11   51.77    2.34
  -1   0  11   55.71    2.51
  -1   0  11   56.68    2.49
   1  -1  11   55.90    2.22
   0  -1 -11   53.05    2.38
  -1   0  11   54.42    2.36
   1  -1  11   61.09    2.46
  -1   1 -11   51.50    2.46
   1  -1  11   54.69    2.54
  -1   1 -11   55.93    2.75
   0  -1 -11   49.87    2.80
   0   1  11   53.39    2.60
   0   2 -11    6.41    1.00
  -2   0 -11    4.70    0.60
  -2   2  11    4.57    0.40
  -2   0 -11    4.87    1.01
   2   0  11    4.43    0.58
   2  -2 -11    4.32    0.78
   0   2 -11    3.33    0.75
   2   0  11    3.92    0.60
  -2   2  11    4.18    0.84
  -2   2  11    4.29    0.39
  -2   0 -11    4.62    0.60
   0  -2  11    4.25    0.83
  -2   0 -11    5.34    0.90
   0   2 -11    4.33    0.75
  -2   2  11    4.61    0.47
   2  -2 -11    3.91    0.79
   2   0  11    3.36    0.65
  -2   2  11    4.51    0.49
  -2   2  11    5.18    0.80
   2   0  11    4.10    0.58
   0  -2  11    5.71    0.99
   0  -2  11    5.46    0.74
  -2   1  11   53.89    2.55
   1  -2  11   53.40    2.42
  -2   1 -11   51.67    2.36
  -2   1  11   51.61    2.36
   1   1 -11   52.47    2.60
  -2   1  11   50.11    2.38
   1   1  11   51.87    2.61
   1   1  11   56.31    2.40
  -2   1 -11   56.41    2.76
   1  -2 -11   54.31    2.64
  -2   1 -11   53.19    2.63
   1  -2  11   50.17    2.55
  -2   1  11   54.45    2.27
   1   1  11   54.56    2.10
   1   1 -11   50.78    2.50
   1   1 -11   50.77    2.65
   1  -2  11   55.48    2.59
   1   1  11   53.58    2.11
  -2   1 -11   49.98    2.36
  -2   1  11   51.99    2.62
   1  -2  11   53.14    2.47
   1  -2 -11   56.68    2.91
  -1  -1 -11   51.33    2.11
   2  -1  11   53.10    2.25
  -1  -1  11   51.60    2.60
  -1   2  11   51.40    1.79
  -1   2  11   51.73    1.79
   2  -1  11   52.08    2.25
  -1   2 -11   51.13    2.62
  -1  -1  11   49.87    1.94
  -1  -1 -11   50.34    2.09
  -1  -1 -11   53.35    3.03
  -1   2 -11   51.63    2.03
  -1   2  11   53.11    2.39
  -1   2  11   52.83    1.82
  -1  -1  11   51.96    2.57
  -1  -1  11   51.57    2.30
   2  -1 -11   52.18    2.33
  -1   2 -11   48.84    2.79
   2  -1  11   49.28    2.24
   2  -1  11   48.61    2.27
  -1   2 -11   47.87    2.32
   2  -1 -11   52.47    2.57
   2  -1  11   51.10    2.27
  -1   2 -11   51.74    2.57
  -1  -1 -11   53.31    2.58
  -1   2  11   46.64    2.68
  -2   0  11   46.95    2.07
   0   2  11   44.79    1.61
   0   2  11   45.66    2.14
  -2   2 -11   42.43    2.17
   2  -2  11   48.05    2.27
   0  -2 -11   38.01    2.64
  -2   0  11   42.69    2.29
   0  -2 -11   40.39    2.26
   0   2  11   45.18    1.62
   2   0 -11   45.72    2.32
  -2   2 -11   45.31    2.11
   2  -2  11   46.06    2.20
   2  -2  11   41.36    2.01
  -2   0  11   44.87    2.10
   2   0 -11   44.73    1.89
   0  -2 -11   42.55    1.78
  -2   2 -11   47.27    2.47
   0  -2 -11   43.40    1.78
  -2   0  11   43.70    2.27
   0  -3  11   80.63    3.75
   3   0  11   78.45    3.13
  -3   3  11   74.37    2.73
   3  -3 -11   73.86    3.52
  -3   0 -11   81.62    3.64
   0   3 -11   77.50    3.41
   3   0  11   77.53    3.20
  -3   3  11   75.58    2.74
  -3   0 -11   79.87    3.87
   0  -3  11   72.53    3.10
   0  -3  11   81.52    3.72
   3  -3 -11   74.79    3.63
  -3   3  11   75.67    2.90
   0   3 -11   74.53    3.49
  -3   0 -11   75.28    3.15
  -3   3  11   82.44    3.32
   3   0  11   76.47    3.16
  -3   3  11   71.95    2.86
   0   3 -11   76.86    3.65
   2  -3 -11  202.23    7.80
   1  -3  11  212.78    7.99
   1  -3  11  205.92    8.02
   2  -3 -11  209.99    8.21
  -3   2  11  210.03    7.41
   1   2 -11  197.07    7.63
   1   2 -11  210.09    8.05
   2   1  11  208.54    7.51
  -3   2  11  207.20    7.26
  -3   2  11  208.59    7.44
   1   2 -11  205.64    7.83
   2   1  11  219.85    7.32
  -3   1 -11  219.71    8.01
  -3   1 -11  201.97    7.50
  -3   1 -11  214.68    8.03
   1  -3  11  204.33    7.56
   2   1  11  205.93    7.31
  -3   2  11  209.86    7.25
  -2  -1 -11  186.88    7.01
  -2  -1 -11  217.61    8.27
  -2   3  11  202.25    7.32
  -1   3 -11  209.17    7.47
  -1   3 -11  194.02    7.48
   3  -2 -11  196.30    7.44
  -2  -1 -11  194.98    7.02
   3  -1  11  209.89    7.27
   3  -1  11  198.40    7.05
  -1  -2  11  196.78    7.70
  -1  -2  11  197.69    7.64
   3  -1  11  199.73    7.09
   3  -1  11  192.30    7.24
  -1   3 -11  198.69    7.72
   3  -2 -11  203.53    7.62
  -1  -2  11  200.66    7.13
  -2  -1 -11  202.55    7.57
  -3   2 -11   30.54    1.98
   2  -3  11   25.46    1.54
   1   2  11   27.27    1.62
   2  -3  11   27.25    1.82
  -3   1  11   30.56    1.60
   2  -3  11   27.00    1.86
  -3   2 -11   30.04    1.77
  -3   1  11   27.60    1.54
  -3   1  11   28.93    1.67
  -3   1  11   28.19    1.67
  -3   2 -11   27.30    1.61
   1   2  11   28.56    1.26
   2   1 -11   28.52    1.67
  -3   1  11   29.31    1.66
   2   1 -11   27.81    1.77
   1  -3 -11   25.73    2.17
   1  -3 -11   29.57    1.82
   1   2  11   28.39    1.25
   3  -2  11   27.52    1.44
  -2   3 -11   31.11    1.94
  -1   3  11   30.47    1.69
   3  -2  11   29.72    1.70
   3  -2  11   31.31    1.78
  -2  -1  11   28.91    1.33
  -2   3 -11   29.27    1.39
  -1  -2 -11   27.78    1.29
  -2   3 -11   30.49    1.28
   3  -1 -11   31.64    1.86
  -1  -2 -11   29.37    1.30
  -2  -1  11   25.49    1.81
  -1  -2 -11   30.71    2.48
   3  -1 -11   26.05    1.54
  -2   3 -11   26.66    1.77
  -2   3 -11   26.70    1.59
  -2  -1  11   28.92    1.94
  -1  -2 -11   33.34    1.89
  -2  -1  11   27.35    1.48
   0   3  11  129.72    5.04
  -3   3 -11  131.38    4.78
  -3   3 -11  122.60    5.09
   3   0 -11  129.07    5.14
   3   0 -11  125.56    5.06
   0  -3 -11  130.58    5.18
   3  -3  11  121.97    4.79
  -3   0  11  129.35    5.19
  -3   0  11  122.25    4.84
  -3   0  11  126.92    5.13
  -3   3 -11  125.62    4.89
   3  -3  11  128.97    5.18
   3  -3  11  137.31    5.19
   0  -3 -11  129.14    6.01
  -3   0  11  127.59    4.87
  -3   3 -11  128.44    5.37
  -4   0 -11    0.32    0.61
   0   4 -11    0.69    0.62
   4  -4 -11   -0.37    0.59
  -4   0 -11    0.17    0.37
   0  -4  11    0.94    0.71
  -4   4  11    0.18    0.21
  -4   0 -11    0.70    0.76
   4   0  11   -0.19    0.38
   0  -4  11    0.29    0.30
  -4   4  11    0.44    0.22
   0   4 -11    0.28    0.42
   4   0  11    0.06    0.38
   4   0  11    0.08    0.47
   0  -4  11   -0.30    0.59
  -4   4  11    0.11    0.18
  -4   4  11   -0.36    0.42
   0   4 -11    0.01    0.60
  -4   1 -11   35.24    2.28
   1  -4  11   33.70    2.27
  -4   1 -11   32.63    2.16
  -4   3  11   31.51    1.52
   3   1  11   33.56    1.83
   1   3 -11   33.03    1.74
  -4   3  11   33.49    1.64
   3  -4 -11   32.91    2.10
   3   1  11   32.39    1.73
   3   1  11   33.17    1.76
   1  -4  11   30.17    1.71
   1  -4  11   34.62    2.35
  -4   3  11   35.71    1.90
  -4   1 -11   30.16    1.78
  -4   3  11   34.92    1.54
   1   3 -11   36.15    2.23
   3  -4 -11   36.68    2.49
  -3  -1 -11   30.39    2.00
   4  -1  11   30.85    1.86
   4  -1  11   32.32    1.83
   4  -1  11   31.56    1.57
  -1  -3  11   31.29    1.53
  -1  -3  11   32.51    2.16
   4  -3 -11   32.38    2.11
  -3  -1 -11   36.36    2.62
  -1   4 -11   32.09    2.04
   4  -3 -11   29.73    2.07
  -1   4 -11   33.91    2.19
  -3  -1 -11   32.17    1.64
  -1   4 -11   34.42    1.93
   4  -1  11   31.58    1.55
  -1  -3  11   33.26    2.27
  -3   4  11   33.64    1.85
  -4   2 -11   35.17    2.13
   2  -4 -11   31.16    2.48
  -4   2 -11   31.52    2.17
   2   2 -11   33.82    2.14
   2   2  11   35.01    1.61
   2  -4 -11   28.42    1.97
   2   2 -11   33.96    1.70
   2   2  11   33.07    1.60
   2   2  11   33.57    1.90
   2  -4  11   34.35    2.29
  -4   2  11   32.97    1.71
   2  -4  11   32.49    2.18
  -4   2  11   33.41    1.69
  -4   2 -11   33.04    1.85
  -4   2  11   30.76    1.73
  -2  -2  11   33.72    1.27
   4  -2  11   34.69    1.58
  -2   4 -11   33.94    1.35
   4  -2  11   34.08    2.01
  -2  -2 -11   36.84    2.10
  -2  -2 -11   33.66    1.62
   4  -2  11   36.02    2.00
   4  -2  11   33.52    1.60
  -2  -2  11   36.96    2.29
   4  -2 -11   37.12    2.05
   4  -2 -11   38.00    2.22
  -2  -2  11   37.56    2.41
  -2   4 -11   33.56    1.97
  -2   4 -11   35.84    1.38
  -2   4 -11   34.34    2.19
  -2  -2  11   34.14    1.28
  -2  -2 -11   35.13    2.67
  -2   4 -11   39.13    2.17
  -2  -2  11   33.33    1.63
  -2  -2 -11   32.60    1.60
  -2   4  11   37.26    2.00
   3  -4  11   18.58    1.27
   1   3  11   18.52    1.46
   1  -4 -11   21.72    2.57
   3  -4  11   19.73    1.67
   3  -4  11   18.49    1.59
  -4   1  11   17.55    1.38
  -4   3 -11   19.41    1.44
  -4   1  11   18.91    1.39
   3   1 -11   20.10    1.61
  -4   3 -11   21.83    1.55
   3   1 -11   20.90    1.31
  -4   3 -11   22.58    1.83
   1  -4 -11   23.43    1.61
  -3  -1  11   19.85    1.63
   4  -3  11   19.09    1.49
  -3   4 -11   21.23    1.59
  -3  -1  11   21.81    1.15
   4  -3  11   19.89    1.56
  -3   4 -11   21.47    1.36
   4  -3  11   21.16    1.18
  -1   4  11   21.56    1.52
  -3  -1  11   20.53    1.73
  -1  -3 -11   23.49    1.61
  -1  -3 -11   21.98    1.02
  -3   4 -11   20.17    1.70
  -1  -3 -11   24.81    2.33
  -3   4 -11   20.95    1.24
  -3   4 -11   19.89    1.13
  -3  -1  11   19.68    1.18
  -1  -3 -11   22.54    1.02
  -3  -1  11   20.29    1.21
   4  -3  11   21.81    1.13
   4  -4  11   37.74    1.82
  -4   0  11   33.57    1.96
  -4   4 -11   39.05    2.05
  -4   4 -11   36.38    1.92
   4   0 -11   35.80    2.19
  -4   0  11   36.21    2.04
   0  -4 -11   36.97    2.16
  -4   4 -11   34.25    2.12
   0   4  11   34.85    2.12
   0  -4 -11   38.87    2.97
   4  -4  11   35.16    2.29
  -4   4 -11   42.93    2.57
   4  -4  11   37.79    2.27
  -4   0  11   41.00    2.24
  -4   0  11   38.01    2.18
   5   0  11    0.82    0.54
  -5   5  11    1.78    0.66
   5  -5 -11    1.88    0.99
  -5   0 -11    2.94    1.15
   5   0  11    2.86    0.79
  -5   5  11    2.05    0.38
   0  -5  11    1.98    1.02
   0  -5  11    1.92    0.91
  -5   0 -11    2.02    0.83
  -5   0 -11    1.29    0.58
  -5   5  11    1.94    0.39
   0   5 -11    2.12    0.98
   0   5 -11    1.64    0.45
   5   0  11    1.41    0.72
  -5   1 -11   20.35    1.46
  -5   4  11   20.30    1.15
   1  -5  11   21.94    1.87
  -5   4  11   20.54    1.48
   4   1  11   18.92    1.43
   1   4 -11   14.43    1.76
   4   1  11   18.63    1.40
   1  -5  11   19.76    1.91
  -5   1 -11   18.54    1.86
  -5   1 -11   18.29    1.70
   4   1  11   17.80    1.42
   1   4 -11   19.59    1.04
   1  -5  11   17.40    1.22
   4  -5 -11   18.79    2.29
  -5   4  11   19.95    1.14
   5  -1  11   17.83    1.45
   5  -1  11   18.04    1.54
  -4  -1 -11   16.81    1.56
  -4  -1 -11   16.66    1.27
  -1  -4  11   19.12    0.94
   5  -1  11   17.37    1.18
  -1   5 -11   17.49    1.35
  -1  -4  11   18.13    1.87
  -4  -1 -11   15.93    2.11
  -1   5 -11   18.34    1.72
  -1  -4  11   20.42    1.83
   5  -4 -11   18.40    1.76
  -4   5  11   17.54    1.43
  -5   2 -11   97.04    4.37
  -5   2 -11   96.42    4.40
   2  -5  11   84.65    4.34
   2   3 -11   87.39    4.31
  -5   3  11   93.75    3.84
   3   2  11   90.33    3.95
   3  -5 -11   95.80    4.95
  -5   2 -11   86.86    3.89
   3  -5 -11   84.65    4.10
   2  -5  11   85.01    4.43
   2   3 -11   92.95    3.32
  -5   3  11   87.50    3.60
   3   2  11   90.68    3.71
  -2   5 -11  100.67    4.33
  -2   5 -11  103.77    4.23
  -2   5 -11   91.07    4.56
  -3   5  11   99.15    4.15
  -2  -3  11   97.70    4.58
  -2  -3  11  101.71    4.71
   5  -2  11   95.25    4.23
  -2  -3  11   92.43    3.45
  -3  -2 -11   99.25    3.84
   5  -2  11   92.25    3.55
  -3  -2 -11   98.35    4.24
   5  -3 -11   82.38    4.23
   5  -2  11   95.18    3.58
  -3  -2 -11  102.35    5.21
   5  -2  11   98.24    4.19
  -5   2  11    8.64    1.01
   3  -5  11    7.30    1.27
  -5   3 -11    7.18    1.23
  -5   3 -11    8.75    1.12
  -5   2  11    8.08    1.05
   2  -5 -11    8.38    1.64
  -5   3 -11    8.78    1.48
   3  -5  11    6.60    1.27
   2  -5 -11    8.88    1.24
   2   3  11    6.67    1.08
   3   2 -11   10.10    1.41
  -3   5 -11   10.50    0.76
  -3  -2  11   11.86    0.75
  -3   5 -11   15.13    1.59
  -3   5 -11   11.06    1.25
  -2   5  11    8.78    1.15
  -3  -2  11    9.50    0.73
  -2  -3 -11   11.28    1.27
   5  -3  11   10.66    1.30
  -2  -3 -11    9.66    0.77
   5  -3  11   10.33    0.65
  -3  -2  11    9.52    0.73
  -2  -3 -11    8.96    0.78
   5  -3  11    9.92    0.63
  -3   5 -11    9.70    0.76
  -2  -3 -11    8.99    1.76
  -3  -2  11   10.22    1.55
  -3   5 -11   10.02    1.42
  -3  -2  11   10.34    1.43
   5  -3  11   10.76    1.37
   4  -5  11   17.18    1.95
  -5   4 -11   18.69    1.84
  -5   1  11   18.64    1.49
  -5   4 -11   17.54    1.54
   1  -5 -11   20.29    2.58
   4  -5  11   17.85    1.71
   4   1 -11   17.34    1.69
   1  -5 -11   18.49    1.60
  -5   1  11   17.86    1.51
   4  -5  11   18.96    1.25
   1   4  11   18.12    1.58
  -1  -4 -11   15.95    0.85
  -1  -4 -11   15.66    0.82
  -1  -4 -11   15.82    0.94
  -4   5 -11   15.38    1.19
  -1  -4 -11   14.77    1.39
  -4  -1  11   16.02    1.17
  -1  -4 -11   17.01    2.28
   5  -4  11   16.76    1.52
   5  -4  11   16.31    1.61
  -4   5 -11   15.93    1.14
  -4  -1  11   15.40    1.10
  -4  -1  11   18.12    1.64
   5  -4  11   15.72    0.89
   5  -4  11   15.20    0.81
  -1   5  11   15.42    1.47
  -4   5 -11   14.90    1.16
  -4  -1  11   13.87    0.99
  -4  -1  11   15.59    1.78
  -4   5 -11   16.11    1.65
  -1  -4 -11   16.37    0.93
  -4  -1  11   14.14    1.39
   5  -5  11   12.56    0.95
  -5   5 -11   12.98    1.29
   5   0 -11   15.65    1.53
   5  -5  11   11.42    1.60
   0  -5 -11   15.40    2.23
  -5   0  11   13.96    1.60
  -5   0  11   12.33    1.19
   5  -5  11   13.92    1.62
   0  -5 -11   13.52    1.37
   0   5  11   11.37    1.42
  -5   5 -11   12.47    1.70
  -6   6  11    2.01    0.45
   0  -6  11    3.65    1.28
  -6   0 -11    4.22    1.06
   6  -6 -11    2.50    1.24
   6   0  11    1.39    0.68
  -6   6  11    1.61    0.41
  -6   0 -11    3.19    1.30
   6   0  11    1.50    0.76
   0  -6  11    2.73    1.06
   0   6 -11    2.30    1.14
   6   0  11    2.50    0.98
  -6   6  11    1.98    0.74
  -6   1 -11   11.00    1.55
   5  -6 -11   12.12    2.11
   1  -6  11   13.61    1.83
   5   1  11   11.04    1.34
  -6   5  11   11.27    0.94
  -6   1 -11   15.27    2.12
   5   1  11   11.13    1.34
   1  -6  11   11.91    1.66
   1   5 -11   13.15    1.85
  -6   5  11   11.23    1.17
   5   1  11   12.44    1.30
   6  -1  11   13.47    1.10
  -5   6  11   12.36    1.31
   6  -1  11   14.12    1.55
  -5  -1 -11   14.02    1.57
  -1  -5  11   18.49    2.23
  -1   6 -11   15.42    1.15
   6  -1  11   12.08    0.88
   6  -1  11   12.27    1.54
  -5  -1 -11   10.79    1.87
   6  -5 -11   13.36    1.88
  -1   6 -11   14.05    1.76
  -1  -5  11   14.15    1.82
   2  -6  11    2.14    0.97
  -6   4  11    2.52    0.66
   2  -6  11    3.62    1.23
   4   2  11    2.13    0.69
   2   4 -11    1.11    0.92
  -6   2 -11    3.25    1.15
   4   2  11    3.03    0.90
   4  -6 -11    3.32    1.32
  -6   4  11    2.90    0.58
  -6   2 -11    4.57    1.15
  -2   6 -11    0.41    0.76
  -4   6  11    1.07    0.71
  -4  -2 -11    1.68    0.75
   6  -2  11    1.77    0.83
  -2  -4  11    2.33    0.92
  -4  -2 -11    1.92    0.57
  -2  -4  11    2.30    1.11
  -2   6 -11    1.26    0.63
  -4  -2 -11    2.13    1.29
   6  -2  11    1.84    0.30
   6  -2  11    1.43    0.71
   6  -2  11    1.77    0.27
  -6   3  11   22.05    1.51
  -6   3  11   24.91    1.67
   3   3 -11   22.74    2.11
   3  -6  11   24.42    2.22
   3  -6 -11   18.32    2.53
   3   3  11   23.57    1.86
  -6   3 -11   22.27    2.09
  -6   3 -11   26.25    2.18
   3  -6  11   22.01    2.46
  -3  -3 -11   27.21    1.81
  -3  -3  11   25.17    2.17
  -3  -3 -11   22.90    1.44
  -3   6  11   24.51    1.85
   6  -3  11   27.90    2.07
  -3   6 -11   24.36    1.28
   6  -3  11   23.81    1.86
  -3   6 -11   26.20    1.91
  -3  -3 -11   25.89    2.55
  -3   6 -11   28.31    1.94
  -3  -3  11   20.73    1.16
  -3   6 -11   23.39    1.18
  -3  -3  11   23.36    1.13
  -3  -3  11   25.40    2.33
   2   4  11   13.77    1.68
   4  -6  11   18.92    2.12
   2  -6 -11   15.15    1.58
  -6   2  11   14.82    1.40
  -6   2  11   15.89    1.49
   4  -6  11   20.89    2.34
  -6   4 -11   16.91    1.72
  -6   4 -11   18.37    2.18
   2  -6 -11   19.42    2.54
   4   2 -11   17.79    2.01
  -4  -2  11   13.88    1.14
  -4  -2  11   15.68    0.76
  -2   6  11   16.23    1.66
  -2  -4 -11   16.18    1.04
  -2  -4 -11   15.86    1.41
  -2  -4 -11   17.43    1.14
  -4   6 -11   14.49    1.14
  -4   6 -11   16.91    1.73
  -2  -4 -11   13.93    1.06
  -4  -2  11   19.27    2.00
  -4   6 -11   17.44    1.43
   6  -4  11   15.31    1.75
  -4  -2  11   16.57    1.15
   6  -4  11   18.06    1.67
  -4  -2  11   18.95    1.83
  -2  -4 -11   15.13    2.22
  -4   6 -11   16.68    1.18
  -4  -2  11   16.05    0.77
   1  -6 -11   34.43    2.23
   1   5  11   35.04    2.39
  -6   1  11   35.84    2.33
   5  -6  11   29.10    1.81
   5  -6  11   30.98    2.47
   1  -6 -11   36.33    3.00
  -6   5 -11   35.20    2.65
   5  -6  11   37.08    2.74
  -6   5 -11   33.77    2.29
   5   1 -11   30.61    2.37
  -6   1  11   34.11    2.16
  -1  -5 -11   37.26    1.67
  -1  -5 -11   34.18    1.47
  -1  -5 -11   34.06    2.95
  -1  -5 -11   32.22    1.47
   6  -5  11   36.94    2.58
  -5  -1  11   35.51    2.46
  -5   6 -11   36.95    2.61
  -5  -1  11   29.65    1.59
  -1   6  11   39.69    2.51
  -5  -1  11   35.25    1.67
  -5   6 -11   35.23    2.07
  -1  -5 -11   34.59    1.66
  -1  -5 -11   34.99    2.11
   6  -5  11   31.60    2.34
  -5  -1  11   34.48    1.97
   6  -6  11   15.86    2.03
  -6   0  11   16.02    1.50
  -6   6 -11   17.69    2.13
  -6   0  11   16.94    1.78
   0  -6 -11   19.43    1.61
   6  -6  11   16.87    1.98
   0   6  11   15.37    1.81
   0  -6 -11   20.95    2.58
  -6   6 -11   17.41    1.61
  -6   0  11   16.72    1.31
   6   0 -11   14.60    1.71
  -7   5  11   26.71    1.71
  -7   2 -11   30.41    2.48
  -7   5  11   26.36    1.73
  -7   2 -11   30.78    2.73
   2   5 -11   25.58    2.52
   2  -7  11   30.21    2.51
   5   2  11   28.84    2.13
   5  -7 -11   33.31    3.21
   5   2  11   27.83    2.16
   2  -7  11   32.64    2.73
  -2   7 -11   29.00    1.81
   7  -2  11   27.62    2.25
  -2   7 -11   27.68    2.32
  -5   7  11   24.46    1.92
  -2  -5  11   23.69    2.26
   7  -2  11   26.53    2.11
  -5  -2 -11   26.43    1.96
  -5  -2 -11   29.97    2.95
  -2  -5  11   34.97    2.75
  -7   3 -11   71.11    4.09
   3  -7  11   76.90    4.34
  -7   4  11   69.00    3.92
  -7   3 -11   73.91    4.11
  -7   4  11   70.24    3.26
   3   4 -11   73.42    4.23
   4   3  11   73.17    3.73
   3  -7  11   73.04    4.15
   4  -7 -11   75.39    4.78
  -4  -3 -11   69.21    4.45
  -3  -4  11   73.88    4.16
  -4   7  11   68.73    3.50
  -3   7 -11   71.24    3.40
  -3   7 -11   65.17    2.43
   7  -3  11   65.34    3.54
  -4  -3 -11   68.84    3.28
  -4  -3 -11   56.63    3.03
  -3   7 -11   68.04    2.48
  -3  -4  11   65.41    3.89
   7  -3  11   72.37    3.75
   4  -7  11    4.10    1.43
  -7   4 -11    4.36    1.35
  -7   4 -11    3.58    1.20
   4  -7  11    1.49    1.05
   3  -7 -11    4.77    1.65
   3   4  11    4.41    1.19
  -7   3  11    6.16    0.97
   4   3 -11    5.56    1.40
  -4   7 -11    3.94    0.67
  -3  -4 -11    3.05    0.69
   7  -4  11    3.96    1.17
   7  -4  11    3.69    1.03
  -4   7 -11    3.02    0.88
  -3  -4 -11    4.53    1.64
  -3  -4 -11    3.20    0.83
  -4  -3  11    3.86    1.14
  -3  -4 -11    3.21    0.64
  -4  -3  11    5.74    1.54
  -4   7 -11    4.57    1.09
  -3   7  11    3.76    1.11
  -4  -3  11    3.80    0.68
   5  -7  11   20.66    2.60
  -7   2  11   22.38    1.95
   5  -7  11   18.78    2.36
   2   5  11   21.09    2.08
   5   2 -11   23.63    2.30
  -7   2  11   18.86    1.80
  -7   5 -11   21.06    2.08
   2  -7 -11   18.67    2.54
  -7   5 -11   23.47    2.59
  -7   2  11   22.29    1.90
  -5  -2  11   16.23    1.36
  -5   7 -11   19.31    1.94
  -2  -5 -11   17.18    1.47
  -5   7 -11   18.11    1.42
  -2  -5 -11   15.78    1.13
  -5  -2  11   17.64    2.25
  -2  -5 -11   19.70    1.39
  -2  -5 -11   16.46    1.26
   7  -5  11   17.39    2.05
  -5  -2  11   13.87    1.80
  -2   7  11   15.95    1.88
   7  -5  11   11.69    1.65
  -5   7 -11   18.25    1.44
  -2  -5 -11   20.23    2.71
   0   0 -12   82.38    3.65
   0   0  12   89.37    3.35
   0   0 -12   84.29    3.53
   0   0  12   77.53    3.33
   0   0  12   87.53    3.35
   0   0 -12   89.18    3.86
   0   0 -12   86.89    3.67
  -1   0 -12   39.64    2.41
   1  -1 -12   38.42    2.05
   0  -1  12   40.59    1.63
  -1   0 -12   43.70    2.35
  -1   0 -12   39.60    1.93
  -1   1  12   40.84    1.76
   0  -1  12   39.38    2.01
   0   1 -12   39.61    1.65
   0  -1  12   41.32    2.07
   1   0  12   39.42    1.80
   0   1 -12   38.98    2.22
   0   1 -12   43.52    2.37
   1  -1 -12   41.01    2.27
  -1   0 -12   39.96    1.94
   1   0  12   45.81    2.10
  -1   1  12   39.03    1.72
   1   0  12   38.26    1.94
   1   0  12   38.87    1.78
   0  -1  12   41.57    2.10
   0   1 -12   38.88    2.23
   1   0  12   38.15    1.92
  -1   1  12   37.74    2.15
   1   0 -12    1.68    0.53
  -1   0  12    1.88    0.46
  -1   0  12    2.30    0.54
   0   1  12    2.81    0.61
   0   1  12    2.57    0.36
   0   1  12    3.08    0.63
   1  -1  12    1.95    0.53
  -1   0  12    2.37    0.55
   0  -1 -12    2.27    0.48
  -1   1 -12    5.36    0.80
  -1   1 -12    2.82    0.66
  -1   1 -12    3.64    0.86
   1   0 -12    3.03    0.76
  -1   0  12    1.90    0.52
   1   0 -12    2.42    0.43
   1  -1  12    3.19    0.54
   0  -1 -12    2.00    0.68
   1  -1  12    2.34    0.40
   0  -1 -12    2.23    0.76
   0  -1 -12    2.71    0.52
   1  -1  12    2.74    0.55
  -1   1 -12    3.11    0.62
   0   1  12    2.76    0.39
   2  -2 -12   13.15    1.28
   0  -2  12   12.80    1.02
  -2   0 -12   13.78    1.36
   0   2 -12   14.21    1.34
  -2   2  12   15.04    0.81
   2   0  12   14.42    1.03
  -2   2  12   12.37    0.76
   0  -2  12   13.45    1.31
  -2   2  12   13.52    0.72
   0  -2  12   12.83    1.24
   0   2 -12   11.60    1.13
   0   2 -12    9.99    1.23
   2   0  12   13.60    0.97
  -2   2  12   14.05    0.73
  -2   2  12   12.03    1.12
  -2   0 -12   12.83    0.94
   2   0  12   13.80    0.95
  -2   0 -12   12.35    1.54
   2  -2 -12   12.31    1.20
  -2   2  12   14.96    1.82
  -2   0 -12   11.15    0.90
   1   1  12    4.12    0.67
   1  -2  12    4.47    0.86
   1   1 -12    5.30    0.90
  -2   1 -12    4.38    0.89
   1   1 -12    4.70    0.77
  -2   1  12    5.03    0.82
   1   1  12    4.98    0.52
   1  -2 -12    5.64    0.97
   1  -2  12    5.38    0.84
  -2   1 -12    5.64    0.74
   1   1 -12    5.22    0.91
  -2   1 -12    5.02    1.01
   1   1  12    5.62    0.54
  -2   1 -12    5.67    0.80
  -2   1  12    5.15    0.72
  -2   1  12    5.31    0.76
  -2   1  12    6.12    0.72
   1  -2 -12    4.65    0.94
  -1  -1  12    4.40    0.39
  -1   2  12    5.17    0.33
  -1   2  12    5.18    0.36
  -1   2  12    5.75    0.34
  -1  -1  12    4.33    0.66
  -1   2 -12    6.09    1.04
  -1  -1  12    4.61    0.81
   2  -1  12    4.52    0.69
   2  -1  12    6.38    0.75
  -1   2 -12    5.86    0.89
  -1  -1 -12    5.60    1.21
  -1  -1 -12    4.03    0.85
  -1   2 -12    5.21    0.48
   2  -1  12    6.03    0.73
   2  -1  12    4.97    0.66
  -1  -1 -12    5.93    0.65
   2  -1  12    4.74    0.66
  -1   2  12    4.87    0.74
  -1  -1  12    5.13    0.87
  -1  -1 -12    5.79    0.63
   2  -1 -12    5.20    0.75
   2  -1 -12    5.61    0.94
   0  -2 -12  278.50    9.42
   2  -2  12  284.72    9.93
  -2   0  12  270.80    9.73
  -2   0  12  282.51   10.07
   0  -2 -12  267.96   10.06
  -2   2 -12  290.30    9.85
  -2   0  12  261.87    9.79
   0   2  12  277.80    9.84
   2  -2  12  272.66    9.74
   2   0 -12  268.90   10.09
   2   0 -12  277.98    9.53
   0  -2 -12  267.04   10.72
  -2   2 -12  283.99   10.25
   2  -2  12  284.76    9.97
  -2   0  12  277.40   10.01
   0  -2 -12  273.78    9.40
   0   2  12  282.80    9.22
   0   2  12  286.36    9.22
  -2   2 -12  275.62    9.98
  -3   3  12   66.24    2.52
   0   3 -12   65.27    3.22
  -3   0 -12   63.55    2.82
  -3   0 -12   71.48    3.65
  -3   3  12   65.86    2.51
  -3   3  12   64.85    3.00
   3   0  12   65.59    2.87
  -3   3  12   65.64    2.39
   3  -3 -12   66.37    3.29
   3   0  12   68.85    2.87
   3   0  12   67.81    2.85
   0   3 -12   64.80    3.34
   0   3 -12   66.30    3.13
  -3   0 -12   66.13    3.31
   0  -3  12   61.19    2.78
   3  -3 -12   65.96    3.34
   0  -3  12   70.16    3.47
   0  -3  12   70.93    3.41
  -3   3  12   66.17    2.40
   2   1  12   24.94    1.36
  -3   2  12   24.17    1.47
   2  -3 -12   26.49    1.81
  -3   2  12   28.90    1.36
   1  -3  12   26.34    1.91
  -3   1 -12   26.90    1.56
   2   1  12   28.54    1.60
  -3   2  12   24.42    1.51
   2   1  12   26.81    1.40
   1  -3  12   30.23    1.94
   1   2 -12   28.57    1.77
  -3   1 -12   28.70    1.93
   1   2 -12   28.07    1.86
  -3   1 -12   25.03    1.85
   2  -3 -12   24.70    1.98
  -3   2  12   27.46    1.34
   1   2 -12   25.39    1.91
   3  -2 -12   27.02    1.89
   3  -1  12   27.10    1.49
  -2  -1 -12   32.53    2.45
   3  -1  12   28.75    1.64
  -2  -1 -12   28.07    1.89
  -1   3 -12   28.96    1.92
  -2  -1 -12   28.35    1.46
   3  -1  12   27.78    1.66
  -2  -1 -12   27.70    1.46
  -1  -2  12   30.04    2.06
  -2   3  12   29.36    1.74
  -1  -2  12   34.55    2.09
  -1   3 -12   33.37    2.08
   3  -1  12   28.64    1.52
  -1  -2  12   31.97    1.62
   3  -2 -12   28.31    1.82
  -1   3 -12   28.94    1.79
   2   1 -12   16.30    1.38
  -3   2 -12   15.88    1.33
   1  -3 -12   15.08    1.90
   1   2  12   17.51    0.89
  -3   1  12   16.31    1.28
  -3   1  12   16.75    1.34
  -3   1  12   16.42    1.16
  -3   1  12   16.85    1.27
   1   2  12   17.06    1.26
   2  -3  12   15.51    1.42
   1   2  12   16.79    0.88
  -3   1  12   15.56    1.15
   2  -3  12   19.95    1.57
  -3   2 -12   18.22    1.61
   2   1 -12   15.83    1.32
  -3   2 -12   17.09    1.24
   1  -3 -12   14.11    1.34
  -1  -2 -12   20.31    1.01
   3  -2  12   19.10    1.16
  -2  -1  12   17.41    0.98
  -1   3  12   19.52    1.37
  -2  -1  12   19.08    1.22
   3  -1 -12   19.36    1.57
  -2  -1  12   17.65    1.51
   3  -2  12   17.95    1.34
   3  -2  12   19.11    1.42
   3  -2  12   18.60    1.17
  -2   3 -12   17.82    1.05
  -2  -1  12   17.79    1.56
  -2   3 -12   18.63    0.92
  -1  -2 -12   19.24    1.52
  -1  -2 -12   20.80    2.11
  -1  -2 -12   17.82    0.97
  -2   3 -12   18.52    1.55
   3  -1 -12   19.03    1.27
  -2   3 -12   18.42    1.31
  -2   3 -12   17.12    1.43
  -3   0  12   34.47    2.13
   3  -3  12   32.78    2.00
   3   0 -12   30.65    1.91
  -3   3 -12   27.66    2.08
   3  -3  12   31.14    1.69
   0   3  12   30.61    1.85
  -3   0  12   33.84    2.06
  -3   3 -12   33.63    1.96
   3  -3  12   33.81    1.98
  -3   0  12   29.64    1.66
  -3   3 -12   33.50    1.64
   0  -3 -12   35.41    2.75
   0  -3 -12   33.27    2.04
  -3   3 -12   32.61    1.77
   4  -4 -12    0.93    0.69
  -4   4  12    0.34    0.55
   0   4 -12   -0.14    0.62
   0  -4  12    0.32    0.32
   4   0  12    0.31    0.49
  -4   4  12    0.28    0.20
   0   4 -12    0.59    0.60
   4  -4 -12   -0.14    0.62
  -4   4  12    0.02    0.17
  -4   4  12    0.03    0.22
   0   4 -12    0.30    0.48
  -4   4  12    0.13    0.25
   0  -4  12    0.03    0.68
  -4   0 -12   -0.13    0.34
  -4   0 -12    0.58    0.84
  -4   0 -12    1.71    0.75
   4   0  12   -0.09    0.42
   0  -4  12    0.05    0.64
   4   0  12    0.34    0.52
   1  -4  12    3.25    1.01
   3   1  12    3.46    0.65
   3  -4 -12    2.53    0.84
   3   1  12    3.70    0.63
  -4   1 -12    2.49    0.88
   3  -4 -12    3.26    0.99
  -4   1 -12    3.21    0.93
   1   3 -12    2.85    0.63
  -4   3  12    2.44    0.66
   1  -4  12    3.93    0.99
  -4   3  12    3.78    0.52
  -4   1 -12    3.47    0.66
  -4   3  12    4.22    0.63
   1   3 -12    3.16    0.87
   3   1  12    2.75    0.67
  -4   3  12    4.32    0.55
  -1   4 -12    3.50    0.87
  -1   4 -12    1.68    0.64
   4  -1  12    2.84    0.51
  -3  -1 -12    3.70    1.15
   4  -3 -12    2.47    0.80
  -3  -1 -12    3.03    0.83
  -3  -1 -12    1.88    0.47
  -1   4 -12    2.31    0.76
   4  -3 -12    2.51    0.82
   4  -1  12    3.12    0.76
   4  -1  12    2.66    0.70
  -1  -3  12    2.84    0.50
  -1  -3  12    1.98    0.79
   4  -1  12    2.04    0.48
  -1  -3  12    3.50    0.96
  -3   4  12    2.70    0.71
   2   2 -12   33.21    2.22
   2   2  12   34.39    1.97
  -4   2  12   35.51    1.89
   2  -4 -12   30.03    2.10
   2   2  12   35.14    1.65
  -4   2  12   32.23    1.73
   2  -4 -12   30.71    2.57
  -4   2 -12   39.54    2.03
   2  -4  12   34.73    2.36
  -4   2  12   33.64    1.75
   2  -4  12   33.98    2.30
   2   2 -12   35.61    1.87
   2   2  12   33.27    1.62
  -4   2 -12   44.68    2.55
  -2  -2 -12   31.60    2.61
  -2  -2  12   32.48    2.21
  -2  -2 -12   30.96    1.52
   4  -2 -12   31.53    1.94
  -2   4 -12   29.19    1.88
  -2   4 -12   33.09    2.17
  -2   4  12   30.13    1.87
  -2  -2 -12   32.80    2.07
  -2  -2 -12   28.36    1.49
  -2   4 -12   31.34    2.03
  -2  -2  12   31.88    1.60
  -2  -2  12   30.33    2.22
   4  -2  12   39.00    1.65
   4  -2 -12   28.95    2.07
   1  -4 -12   13.42    1.35
  -4   3 -12   11.75    1.51
  -4   1  12   11.51    1.09
   3  -4  12   12.67    1.58
   1  -4 -12   10.79    1.78
   3  -4  12   14.27    1.42
  -4   1  12   11.89    1.17
   1   3  12   13.17    1.24
  -4   3 -12   12.49    1.24
   3   1 -12   12.96    1.47
   3   1 -12   11.41    1.08
  -4   3 -12   13.09    1.19
  -3   4 -12   10.58    1.33
   4  -3  12   10.63    0.86
  -3  -1  12   10.17    1.34
  -3  -1  12    9.88    0.81
  -1  -3 -12   11.58    0.68
  -3  -1  12   11.02    0.78
  -1  -3 -12    9.35    1.19
  -3   4 -12   10.75    1.38
  -1  -3 -12    9.54    1.80
  -1  -3 -12   10.86    0.67
   4  -3  12   10.82    0.83
   4  -3  12   12.16    1.25
  -3  -1  12    9.82    0.86
  -3   4 -12   10.44    0.78
  -3   4 -12   11.45    0.89
  -1   4  12   11.82    1.22
   4  -3  12   10.45    1.23
   4  -1 -12   12.41    1.27
  -3   4 -12   12.00    1.05
  -3  -1  12   11.99    1.52
  -4   0  12    1.01    0.45
  -4   4 -12   -0.17    0.43
   4  -4  12   -0.40    0.56
   4   0 -12    1.54    0.68
   4  -4  12   -0.15    0.52
  -4   4 -12    0.29    0.69
   0  -4 -12   -0.04    0.57
   4  -4  12    0.64    0.34
  -4   4 -12   -0.55    0.46
  -4   4 -12    0.55    0.39
  -4   0  12    0.49    0.61
  -4   0  12    0.80    0.67
   0   4  12    0.21    0.55
  -4   0  12   -0.42    0.40
   0  -4 -12    0.57    0.99
   5   0  12    7.35    1.14
   0   5 -12    7.22    1.38
  -5   5  12    7.13    1.06
  -5   5  12    6.76    0.61
  -5   0 -12    6.36    1.46
   0   5 -12    8.27    0.86
  -5   5  12    7.76    0.57
   5  -5 -12    7.23    1.52
  -5   5  12    7.22    0.58
   0  -5  12    7.38    1.44
   0  -5  12    9.62    1.49
   5   0  12    6.92    0.94
  -5   0 -12    8.17    1.59
  -5   0 -12    7.32    1.27
   5   0  12    6.86    1.05
   1   4 -12    0.50    0.73
  -5   4  12    0.74    0.41
   4   1  12    1.70    0.59
  -5   1 -12    0.51    0.45
   4   1  12    0.38    0.58
   4  -5 -12    0.64    0.89
   4   1  12    1.07    0.60
   1   4 -12    0.59    0.34
   1  -5  12    1.23    0.83
  -5   4  12    0.60    0.35
  -5   1 -12    0.40    0.81
  -5   4  12   -0.31    0.51
  -5   4  12    0.73    0.36
   1  -5  12    0.09    0.73
  -5   1 -12    0.17    0.71
  -1   5 -12   -0.12    0.47
  -1  -4  12    0.43    0.28
   5  -1  12    0.28    0.55
   5  -1  12   -0.35    0.57
  -4  -1 -12    0.62    1.02
  -4  -1 -12    0.29    0.61
   5  -1  12    0.02    0.29
  -4   5  12    0.24    0.53
   5  -1  12   -0.04    0.38
  -4  -1 -12   -0.16    0.40
  -1   5 -12   -0.97    0.60
  -1  -4  12   -0.55    0.67
   5  -4 -12   -0.01    0.60
  -1  -4  12    0.13    0.69
  -5   2 -12  110.70    5.05
   2  -5  12  108.92    5.09
  -5   3  12  108.36    4.26
  -5   3  12  110.20    4.39
  -5   2 -12  118.27    5.18
   3  -5 -12  109.00    4.88
   3   2  12  105.29    4.31
   3  -5 -12  121.13    5.78
   3   2  12  116.09    4.66
   2   3 -12  108.69    5.03
  -5   3  12  108.95    4.52
   2  -5  12  102.64    5.11
   2   3 -12  105.53    4.02
  -5   2 -12  101.58    4.54
  -2   5 -12   96.89    4.66
  -3  -2 -12  104.94    4.23
   5  -2  12  105.71    4.05
  -2   5 -12  119.36    4.73
   5  -3 -12  112.77    4.87
  -2  -3  12  107.68    3.97
  -3  -2 -12  101.94    4.68
  -3  -2 -12  118.61    5.75
  -2  -3  12  110.52    5.16
  -2  -3  12  108.87    5.05
   5  -2  12  114.84    4.77
   5  -2  12  113.29    4.68
  -3   5  12  112.79    4.63
   5  -2  12  107.64    4.05
  -5   3 -12   16.56    1.99
   3  -5  12   18.64    2.08
   2  -5 -12   15.84    1.59
  -5   2  12   15.77    1.31
  -5   2  12   14.66    1.19
   3   2 -12   14.66    1.72
   3  -5  12   12.04    1.62
  -5   3 -12   13.62    1.50
   2   3  12   14.63    1.43
   2  -5 -12   15.98    2.32
  -2   5  12   15.71    1.50
   5  -3  12   16.51    0.94
  -3  -2  12   15.71    0.88
  -3  -2  12   17.69    0.92
  -3  -2  12   17.30    1.74
   5  -3  12   15.35    0.89
  -2  -3 -12   14.11    0.97
   5  -3  12   16.75    1.56
   5  -3  12   17.60    1.50
  -3   5 -12   15.44    0.92
  -3   5 -12   17.66    0.98
  -2  -3 -12   15.62    1.02
  -2  -3 -12   15.26    1.44
  -3   5 -12   16.34    1.57
  -3  -2  12   15.26    0.96
  -2  -3 -12   20.84    2.59
  -3   5 -12   16.09    1.42
  -3  -2  12   17.75    1.87
   4   1 -12   34.43    2.37
   1   4  12   37.78    2.30
   1  -5 -12   32.37    2.20
  -5   4 -12   31.83    2.14
   4  -5  12   35.44    2.50
  -5   1  12   34.45    2.19
   4  -5  12   37.28    2.47
   1  -5 -12   36.87    3.10
  -5   1  12   33.78    2.15
  -5   4 -12   33.53    2.51
  -4  -1  12   31.40    2.35
  -4   5 -12   32.34    2.30
  -1  -4 -12   30.00    1.31
  -1  -4 -12   32.40    2.10
  -4  -1  12   33.32    2.27
  -4  -1  12   27.44    1.65
   5  -4  12   29.12    2.15
  -1  -4 -12   32.10    1.32
   5  -4  12   31.48    2.12
  -1  -4 -12   34.50    2.94
  -4  -1  12   31.46    1.61
  -4   5 -12   34.37    1.79
  -4  -1  12   31.69    1.64
  -1   5  12   34.97    2.18
  -1  -4 -12   33.20    1.41
  -1  -4 -12   28.20    1.38
   5  -4  12   31.26    1.51
   5  -4  12   32.47    1.43
  -4   5 -12   29.57    1.64
   5  -5  12    6.35    1.29
   5  -5  12    4.62    1.03
   0   5  12    6.12    1.16
  -5   0  12    5.03    0.84
  -5   5 -12    6.31    1.02
  -5   5 -12    4.37    1.17
   0  -5 -12    5.19    1.57
   5  -5  12    7.45    0.74
   0  -5 -12    6.49    1.09
   5   0 -12    4.70    1.03
  -5   0  12    6.05    1.13
   0   6 -12    6.22    0.43
  -6   6  12    6.69    0.64
   0  -6  12    8.12    1.60
   6   0  12    6.60    1.21
  -6   0 -12    6.77    1.71
  -6   0 -12    6.67    1.33
   6   0  12    6.02    1.01
  -6   6  12    5.81    1.02
   6   0  12    5.80    1.10
   0   6 -12    6.24    0.47
   0   6 -12    8.56    1.61
   6  -6 -12    8.66    1.77
  -6   6  12    6.81    0.61
   0  -6  12    6.02    1.33
  -6   5  12   54.03    2.69
   1   5 -12   54.41    3.38
   5   1  12   53.39    2.81
   5   1  12   48.92    2.81
  -6   5  12   50.49    2.47
   5   1  12   53.39    2.86
   1  -6  12   55.10    3.39
  -6   5  12   50.33    2.29
   1  -6  12   56.80    3.30
  -6   1 -12   54.29    3.52
   5  -6 -12   51.25    3.68
  -6   1 -12   52.21    3.20
  -6   5  12   56.03    2.47
   6  -5 -12   45.36    3.20
   6  -1  12   41.82    2.04
  -1   6 -12   47.97    2.33
  -1   6 -12   48.34    3.04
  -5   6  12   45.04    2.56
  -5  -1 -12   48.43    3.54
   6  -1  12   49.06    2.83
   6  -1  12   44.06    2.26
   6  -1  12   47.04    2.72
  -5  -1 -12   48.52    2.80
  -1  -5  12   49.93    3.10
  -1  -5  12   49.72    3.20
   4   2  12   31.77    2.16
  -6   4  12   32.40    1.88
   2   4 -12   31.60    2.53
   2  -6  12   34.83    2.61
  -6   4  12   33.58    1.78
   4   2  12   33.20    2.02
  -6   2 -12   31.34    2.57
   2  -6  12   33.23    2.68
  -6   2 -12   34.66    2.54
   4  -6 -12   29.92    2.86
  -6   4  12   33.46    2.01
   6  -2  12   29.29    1.32
  -4  -2 -12   34.73    3.00
  -4   6  12   31.67    2.09
   6  -2  12   33.69    2.24
  -2   6 -12   31.19    1.97
   6  -2  12   29.02    2.06
  -2  -4  12   33.44    2.62
  -2  -4  12   27.92    2.34
  -2   6 -12   32.10    2.31
  -4  -2 -12   33.55    2.18
   6  -2  12   27.53    1.40
  -4  -2 -12   29.15    1.78
   3   3  12   18.95    1.75
   3  -6  12   13.42    1.85
  -6   3  12   19.92    1.55
  -6   3  12   19.58    1.53
  -6   3 -12   19.42    2.00
  -6   3  12   16.55    1.33
   3  -6  12   14.42    2.06
  -6   3 -12   18.62    1.85
   3   3 -12   19.63    2.01
   3  -6 -12   16.44    2.40
  -3   6  12   19.17    1.73
   6  -3  12   19.34    1.79
  -3  -3 -12   18.51    2.52
  -3  -3  12   21.56    2.15
  -3  -3 -12   17.49    1.23
  -3   6 -12   19.46    0.85
  -3  -3 -12   20.89    1.70
  -3   6 -12   19.64    0.91
  -3   6 -12   17.52    1.63
   6  -3  12   17.39    1.62
  -3   6 -12   18.40    1.67
  -3  -3  12   18.65    1.93
   4  -6  12   57.06    3.50
   4  -6  12   57.25    3.66
  -6   4 -12   59.85    3.33
   4   2 -12   58.47    3.48
   2   4  12   60.80    3.25
   2  -6 -12   60.70    3.25
  -6   2  12   58.06    3.06
   2  -6 -12   57.64    4.08
  -6   4 -12   61.90    3.63
  -4  -2  12   57.00    2.43
  -2  -4 -12   49.99    2.32
  -4   6 -12   63.88    3.31
  -4   6 -12   56.28    2.45
  -2  -4 -12   56.66    2.90
  -4  -2  12   53.38    2.11
  -4  -2  12   55.73    3.34
  -2   6  12   55.53    3.03
  -2  -4 -12   59.51    4.02
  -4  -2  12   54.42    2.12
  -4  -2  12   51.49    2.41
   6  -4  12   57.31    3.14
  -4   6 -12   59.52    2.84
  -4   6 -12   50.95    2.44
  -2  -4 -12   50.10    2.29
  -4  -2  12   60.46    3.55
  -2  -4 -12   57.47    2.44
   6  -4  12   54.77    3.14
  -6   5 -12   12.24    1.54
   5  -6  12   11.92    1.89
   1  -6 -12   11.69    2.07
   5   1 -12   13.63    1.78
   5  -6  12   10.33    1.63
   1  -6 -12   11.55    1.45
   1   5  12   12.40    1.65
  -6   1  12   10.50    1.47
  -6   5 -12   10.81    1.82
  -6   1  12   11.55    1.37
  -5  -1  12   13.08    1.85
  -1  -5 -12   10.47    0.65
  -1  -5 -12    9.08    0.57
  -5  -1  12    8.09    0.81
  -1   6  12   10.71    1.51
  -1  -5 -12    8.93    1.21
  -1  -5 -12   11.35    0.66
  -1  -5 -12    9.41    1.87
  -1  -5 -12    9.42    0.56
   6  -5  12    9.96    1.64
  -5   6 -12    9.05    1.56
  -5  -1  12   11.42    1.70
  -5  -1  12    7.40    0.80
  -5   6 -12   10.68    1.14
   6  -5  12   11.93    1.58
  -5  -1  12   11.34    1.11
   0  -6 -12   16.02    1.59
  -6   6 -12   22.58    2.43
   6  -6  12   13.99    1.99
  -6   0  12   14.44    1.28
   6  -6  12   16.08    1.91
  -6   6 -12   17.96    1.65
   6  -6  12   14.81    0.72
   6  -6  12   14.95    0.68
   0   6  12   14.54    1.81
   0  -6 -12   18.82    2.52
  -6   0  12   17.36    1.98
  -6   0  12   18.26    1.57
   0   0  13    0.20    0.31
   0   0  13    0.20    0.26
   0   0 -13   -0.15    0.32
   0   0  13    0.41    0.32
   0   0 -13    0.42    0.37
   0   0 -13    0.13    0.37
   0   0 -13   -0.25    0.53
   0  -1  13  118.02    4.61
  -1   1  13  112.58    4.19
  -1   1  13  105.18    4.65
   0   1 -13  118.95    4.87
   0   1 -13  125.41    4.16
  -1   0 -13  108.64    4.48
   1  -1 -13  113.83    4.88
  -1   1  13  117.59    4.24
   1   0  13  116.28    4.50
   1   0  13  116.06    4.30
   1   0  13  106.24    4.46
  -1   0 -13  113.30    4.50
  -1   0 -13  120.58    5.12
   0   1 -13  108.81    4.82
   1   0  13  115.93    4.32
   0  -1  13  123.53    4.70
   0  -1  13  113.27    4.09
  -1   0 -13  111.16    4.88
   0   1 -13  116.07    4.96
   1  -1 -13  111.11    4.60
   0   1  13  131.38    4.93
   0   1  13  129.09    4.50
   0  -1 -13  124.26    5.31
   1  -1  13  125.39    4.83
   1   0 -13  122.17    4.62
   1   0 -13  134.17    5.34
   0  -1 -13  111.31    4.79
   1  -1  13  127.72    4.86
  -1   1 -13  132.87    5.38
  -1   1 -13  121.79    5.02
   1  -1  13  123.93    4.59
  -1   0  13  133.26    4.95
   0   1  13  127.00    4.48
   0  -1 -13  120.37    4.82
   0   1  13  113.60    4.97
  -1   1 -13  122.77    5.02
   0  -1 -13  129.54    5.25
  -1   0  13  124.61    4.75
  -1   1 -13  134.65    5.00
   1   0 -13  125.76    5.00
  -2   0 -13   10.80    1.50
  -2   0 -13    9.80    0.90
   2   0  13   10.91    0.91
  -2   0 -13   12.21    0.94
   2  -2 -13   11.13    1.30
   2   0  13   10.77    0.87
  -2   2  13   10.09    0.65
  -2   0 -13   11.69    1.46
   0   2 -13    8.84    1.22
  -2   2  13   10.16    0.69
   2  -2 -13    9.94    1.36
  -2   2  13    8.95    0.64
   0  -2  13    9.27    1.21
   0   2 -13   11.21    1.13
   2   0  13   10.15    0.96
   0   2 -13   10.96    1.33
  -2   2  13   10.76    0.68
  -2   2  13    9.90    1.11
   0  -2  13   10.34    1.27
   1  -2 -13   24.02    1.85
   1   1 -13   22.21    1.74
   1  -2  13   25.49    1.66
  -2   1 -13   24.11    1.50
  -2   1  13   23.46    1.47
   1  -2 -13   24.42    1.76
   1   1 -13   21.90    1.76
   1   1  13   26.00    1.24
   1   1  13   26.16    1.53
  -2   1  13   23.33    1.36
  -2   1 -13   27.05    1.94
   1   1  13   24.90    1.24
  -2   1  13   25.80    1.71
  -2   1 -13   26.99    1.86
   1  -2  13   27.48    1.73
  -2   1  13   22.88    1.44
  -1   2 -13   24.46    1.17
  -1  -1 -13   26.08    1.85
  -1   2  13   26.99    1.05
   2  -1  13   26.05    1.54
  -1   2  13   25.32    1.60
  -1   2  13   26.29    1.04
   2  -1  13   27.35    1.53
  -1   2 -13   28.08    1.84
  -1  -1  13   25.06    1.71
  -1   2  13   27.54    1.10
  -1  -1 -13   26.03    1.39
   2  -1 -13   24.66    1.51
  -1  -1 -13   26.17    1.40
   2  -1  13   26.20    1.51
  -1  -1  13   25.03    1.11
  -1  -1  13   25.01    1.76
   2  -1 -13   27.30    1.88
  -1  -1 -13   23.49    2.14
  -1   2 -13   27.00    1.91
   2  -1  13   23.53    1.43
  -2   2 -13  101.69    3.81
  -2   0  13   84.38    3.79
   0   2  13   86.26    3.04
   2   0 -13   85.55    3.34
  -2   0  13   92.15    3.91
   0   2  13   84.09    3.04
   2  -2  13   90.49    3.74
   0  -2 -13   87.75    4.45
   0   2  13   87.46    3.68
   2  -2  13   84.83    3.73
  -2   0  13   84.08    3.57
   0  -2 -13   80.55    3.86
  -2   2 -13   91.63    4.11
  -2   2 -13   83.03    3.74
   2   0 -13   85.92    3.98
   0  -2 -13   84.05    3.19
   3   0  13   10.29    0.98
  -3   3  13    9.38    0.55
   3   0  13   10.26    0.95
   3  -3 -13    9.73    1.37
   0   3 -13   10.42    1.41
  -3   0 -13   10.59    0.94
  -3   3  13   12.20    1.30
   0  -3  13   10.52    1.39
   0   3 -13   11.16    1.38
  -3   0 -13   11.60    1.71
  -3   0 -13    8.89    1.33
   3  -3 -13    9.33    1.34
   3   0  13    8.82    0.94
   0   3 -13   10.55    1.31
  -3   3  13    9.01    0.54
  -3   3  13   10.31    0.63
   0  -3  13   10.75    1.49
  -3   3  13    9.20    0.60
   2   1  13  397.68   13.48
   1  -3  13  423.21   14.40
   1  -3  13  416.36   14.25
   2  -3 -13  397.69   14.15
  -3   2  13  404.32   13.42
  -3   1 -13  401.04   14.31
  -3   2  13  366.81   13.58
   2   1  13  381.02   13.44
  -3   1 -13  414.18   14.36
  -3   1 -13  387.20   13.73
   1   2 -13  412.39   14.11
   2   1  13  392.57   13.73
   1   2 -13  380.59   14.27
  -3   2  13  393.02   13.43
   2  -3 -13  398.25   14.47
  -3   2  13  385.67   13.64
   1   2 -13  388.46   14.07
   3  -1  13  391.30   13.88
  -2  -1 -13  374.52   13.74
  -2   3  13  418.48   14.13
   3  -1  13  413.96   13.98
  -2  -1 -13  400.30   13.74
  -1   3 -13  390.67   14.15
  -1  -2  13  396.36   13.92
  -1   3 -13  408.20   14.38
   3  -1  13  425.48   14.05
  -2  -1 -13  414.62   15.10
   3  -1  13  410.66   13.83
  -2  -1 -13  397.48   14.39
   3  -2 -13  398.61   14.18
   3  -2 -13  397.51   14.46
  -1  -2  13  404.52   14.43
  -1   3 -13  401.06   14.55
  -1  -2  13  419.57   14.55
   2  -3  13  191.94    7.37
  -3   1  13  193.05    6.94
   1  -3 -13  187.90    7.93
  -3   1  13  185.99    7.14
   1   2  13  189.91    6.47
   2   1 -13  182.68    7.20
   2   1 -13  186.68    7.24
   1   2  13  192.89    7.03
  -3   2 -13  190.09    7.20
   1  -3 -13  186.98    7.31
  -3   2 -13  182.63    7.04
  -3   1  13  187.86    6.93
   2  -3  13  182.72    7.24
  -3   1  13  178.49    7.09
   1   2  13  192.44    6.49
  -3   1  13  183.51    7.08
  -3   2 -13  191.66    7.58
  -2   3 -13  193.03    7.22
  -1  -2 -13  189.14    8.00
   3  -1 -13  179.90    6.67
  -1   3  13  184.97    6.86
  -2  -1  13  175.40    6.29
  -2   3 -13  156.65    6.35
  -2   3 -13  176.67    6.21
  -2  -1  13  185.62    7.11
  -1  -2 -13  176.77    6.36
   3  -2  13  172.50    6.58
   3  -2  13  182.51    6.83
   3  -2  13  184.92    6.90
   3  -2  13  195.57    6.61
  -1  -2 -13  186.54    7.10
   3  -1 -13  183.97    7.16
  -1  -2 -13  181.75    6.36
  -2   3 -13  178.21    7.08
  -2  -1  13  190.41    7.22
  -2  -1  13  172.97    6.85
   3  -3  13    0.95    0.59
   3  -3  13    0.98    0.61
   3   0 -13    1.76    0.72
   3  -3  13    1.26    0.46
  -3   3 -13    1.45    0.50
   0   3  13    1.13    0.59
  -3   3 -13    1.61    0.59
  -3   0  13    1.69    0.47
  -3   0  13    1.49    0.65
   0  -3 -13    0.84    0.68
  -3   3 -13    0.81    0.67
  -3   0  13    1.36    0.68
   0  -3 -13    0.82    0.93
  -4   4  13   27.11    1.23
  -4   4  13   30.42    1.25
  -4   0 -13   28.71    1.75
  -4   4  13   29.81    1.88
   0  -4  13   30.78    2.28
   4   0  13   28.34    1.81
  -4   4  13   29.35    1.17
   4   0  13   31.80    1.86
   4   0  13   30.34    1.73
  -4   4  13   29.93    1.16
   0  -4  13   25.42    1.54
   0   4 -13   31.25    2.21
   4  -4 -13   29.16    2.19
  -4   0 -13   30.47    2.20
   0   4 -13   30.93    1.86
   4  -4 -13   28.97    2.27
   0  -4  13   34.42    2.44
  -4   0 -13   29.43    2.48
  -4   3  13   18.64    1.25
   1   3 -13   18.38    1.71
   1  -4  13   18.47    1.72
   3  -4 -13   21.10    1.99
  -4   1 -13   20.18    1.42
   1  -4  13   21.89    1.91
  -4   1 -13   20.68    1.90
  -4   1 -13   19.93    1.81
  -4   3  13   17.97    1.06
  -4   3  13   18.99    1.08
   1   3 -13   17.97    1.39
   3   1  13   20.47    1.35
   3   1  13   18.35    1.42
  -4   3  13   19.51    1.31
   3  -4 -13   15.70    1.64
  -4   3  13   21.92    1.54
   3   1  13   19.14    1.29
   4  -1  13   19.85    1.26
  -1   4 -13   19.27    1.69
   4  -3 -13   19.92    1.69
  -3  -1 -13   19.28    1.27
  -1   4 -13   18.83    1.72
  -3  -1 -13   24.74    2.36
  -1  -3  13   19.47    1.21
  -3   4  13   18.39    1.52
   4  -1  13   21.72    1.50
   4  -1  13   19.99    1.52
  -1  -3  13   18.91    1.74
  -1  -3  13   19.70    1.85
   4  -3 -13   19.67    1.75
   4  -1  13   17.17    1.19
  -3  -1 -13   19.57    1.73
  -1   4 -13   24.53    1.70
  -4   2 -13    9.66    1.10
   2   2 -13    8.47    1.29
   2   2  13   11.66    1.27
  -4   2 -13   11.01    1.41
  -4   2 -13    9.72    1.45
   2  -4 -13    9.16    1.68
   2   2  13   10.72    0.85
   2  -4  13    9.19    1.35
  -4   2  13   14.46    1.16
   2  -4 -13    9.19    1.28
   2  -4  13    8.41    1.36
  -4   2  13   13.86    1.19
   2   2 -13   10.51    1.05
   2   2  13   10.79    0.87
  -2  -2 -13    9.29    0.77
  -2  -2  13    9.27    1.41
  -2  -2  13    8.75    1.33
  -2  -2  13    8.61    0.80
  -2   4 -13    9.22    1.32
  -2   4  13    8.16    1.09
  -2   4 -13    8.19    1.12
  -2  -2 -13   11.38    1.86
  -2  -2 -13    8.30    0.75
   4  -2 -13   10.85    1.39
   4  -2  13    7.63    1.07
  -2  -2 -13    9.09    1.25
  -2   4 -13    9.34    1.29
   4  -2  13    8.28    0.78
   4  -2  13   10.10    1.17
   4  -2  13    8.85    0.81
  -4   3 -13   79.81    4.00
  -4   1  13   74.09    3.43
  -4   1  13   83.00    3.68
   1   3  13   78.66    3.57
  -4   3 -13   82.50    3.66
   1  -4 -13   75.82    3.71
   3  -4  13   77.01    3.81
  -4   1  13   77.80    3.58
   3  -4  13   75.55    3.87
   1  -4 -13   74.54    4.45
   3   1 -13   76.61    3.77
   3   1 -13   80.98    3.47
  -4   3 -13   75.28    3.56
  -3  -1  13   81.29    3.97
  -3  -1  13   68.51    3.20
  -3   4 -13   84.00    3.92
  -3   4 -13   79.00    3.80
  -1  -3 -13   84.89    4.75
  -3  -1  13   81.15    2.99
   4  -3  13   78.99    3.13
  -1  -3 -13   76.21    2.90
   4  -1 -13   75.85    3.73
   4  -3  13   75.17    3.63
   4  -3  13   78.45    3.61
  -1  -3 -13   88.62    3.83
  -3   4 -13   78.81    3.14
  -3  -1  13   76.72    3.83
  -1   4  13   77.75    3.57
   4  -3  13   75.14    3.19
  -1  -3 -13   77.83    2.89
  -3  -1  13   77.31    3.08
  -3   4 -13   74.95    3.00
  -4   4 -13    2.19    0.66
  -4   4 -13    3.22    0.61
  -4   0  13    1.89    0.78
   4  -4  13    2.58    0.86
   0  -4 -13    2.03    0.77
   0   4  13    3.03    0.83
  -4   0  13    2.71    0.79
   4  -4  13    4.59    0.61
  -4   0  13    3.73    0.97
  -4   4 -13    3.10    0.97
   0  -4 -13    2.29    1.23
   4  -4  13    4.12    1.07
  -4   0  13    2.00    0.57
  -5   5  13   53.75    2.03
   0   5 -13   61.49    3.45
  -5   0 -13   56.10    3.67
   5  -5 -13   57.72    3.59
  -5   5  13   55.75    2.10
   5   0  13   55.05    2.73
   5   0  13   53.95    2.91
   0   5 -13   57.86    2.57
  -5   5  13   55.48    2.03
   0  -5  13   51.30    2.39
   0  -5  13   59.31    3.35
  -5   0 -13   59.24    3.26
   5   0  13   53.67    2.85
   0  -5  13   57.02    3.44
  -5   5  13   55.44    2.87
  -5   5  13   58.51    2.14
  -5   4  13   12.58    1.38
   1   4 -13   12.87    1.76
  -5   4  13   12.61    0.89
  -5   1 -13   13.51    1.92
  -5   1 -13   13.21    1.69
   1  -5  13   13.74    1.73
  -5   4  13   11.60    0.99
   4   1  13   13.42    1.22
   1  -5  13   17.02    2.03
  -5   4  13   12.04    0.88
   1   4 -13   12.17    0.97
   4  -5 -13   15.05    2.03
   4   1  13   12.79    1.29
   4   1  13   14.16    1.30
   5  -1  13    8.89    0.89
   5  -1  13   11.29    1.03
  -4   5  13   13.21    1.34
  -4  -1 -13   13.42    2.05
  -4  -1 -13   12.52    1.60
  -1   5 -13   13.44    1.25
  -1  -4  13   15.07    1.82
  -1  -4  13   10.61    0.82
  -4  -1 -13   12.57    1.10
   5  -1  13   13.55    1.33
  -1  -4  13   15.76    1.91
   5  -4 -13   11.13    1.65
  -1   5 -13   11.76    1.57
   5  -1  13   11.89    1.38
   3   2  13   82.95    3.53
   2  -5  13   85.29    4.41
  -5   2 -13   86.49    4.35
  -5   2 -13   79.86    4.24
   3  -5 -13   86.78    4.85
   2   3 -13   86.99    4.33
   2   3 -13   80.67    3.32
   3  -5 -13   86.22    4.17
  -5   3  13   85.23    3.62
   2  -5  13   81.66    4.27
   3   2  13   89.66    3.55
  -5   3  13   86.04    3.48
  -5   3  13   90.17    3.87
   3   2  13   82.48    3.81
  -2  -3  13   78.65    3.26
  -2   5 -13   94.86    4.05
  -2   5 -13   83.13    3.99
   5  -3 -13   85.97    4.06
  -3  -2 -13   87.35    4.04
  -3   5  13   88.70    3.95
   5  -2  13   84.67    3.89
  -2  -3  13   92.88    4.41
  -3  -2 -13   85.75    3.51
   5  -2  13   82.21    3.34
  -2  -3  13   91.93    4.50
   5  -2  13   84.97    3.97
  -3  -2 -13   92.49    4.98
   5  -2  13   80.12    3.33
   3   2 -13   37.69    2.59
  -5   2  13   37.32    2.08
   3  -5  13   37.41    2.63
   2  -5 -13   35.60    3.08
  -5   3 -13   39.92    2.75
   2  -5 -13   42.52    2.56
   2   3  13   37.52    2.29
  -5   2  13   40.06    2.22
   3  -5  13   41.27    2.85
  -5   3 -13   34.85    2.45
   5  -3  13   43.70    2.53
  -3  -2  13   40.07    1.91
  -2  -3 -13   38.63    1.87
   5  -3  13   44.55    1.92
  -3   5 -13   44.89    2.64
  -3   5 -13   40.90    2.34
  -3  -2  13   46.57    2.97
   5  -3  13   46.72    2.64
  -3  -2  13   41.15    1.64
  -3   5 -13   42.63    1.74
  -3  -2  13   46.36    2.84
  -2   5  13   43.25    2.51
  -3  -2  13   39.98    1.61
  -2  -3 -13   49.75    3.62
  -3   5 -13   41.30    1.71
  -2  -3 -13   43.19    1.89
  -2  -3 -13   43.57    2.54
   5  -3  13   38.38    1.80
  -5   4 -13   50.59    3.17
   1   4  13   48.01    2.71
   1  -5 -13   51.32    2.88
  -5   1  13   47.17    2.64
   4  -5  13   44.87    2.97
  -5   4 -13   49.00    2.74
   1  -5 -13   56.41    3.82
   4  -5  13   47.39    2.97
   4   1 -13   46.97    2.87
  -5   1  13   46.06    2.67
  -1   5  13   48.37    2.80
  -4  -1  13   49.40    2.37
  -1  -4 -13   51.71    1.92
  -1  -4 -13   51.64    1.89
  -4  -1  13   53.83    2.29
  -1  -4 -13   51.41    1.93
  -1  -4 -13   50.58    1.87
   5  -4  13   48.46    2.19
  -1  -4 -13   50.68    2.81
  -4  -1  13   55.21    3.24
  -4   5 -13   55.97    3.16
  -1  -4 -13   57.90    3.84
   5  -4  13   47.96    2.84
  -4   5 -13   46.99    2.27
  -4   5 -13   52.10    2.43
  -4  -1  13   49.36    3.04
  -4  -1  13   48.37    2.33
   5  -4  13   52.59    3.00
   5  -4  13   49.32    2.12
   5  -5  13   85.56    3.48
  -5   0  13   74.97    4.09
  -5   0  13   84.60    3.68
  -5   5 -13   83.58    4.40
   5  -5  13   86.24    4.39
   5  -5  13   90.52    4.34
  -5   0  13   84.69    4.25
   0   5  13   89.23    4.18
   0  -5 -13   84.50    4.04
  -5   5 -13   83.52    3.84
   0  -5 -13   95.04    5.21
   5   1  13   98.14    4.39
   1  -6  13   97.00    4.87
   1  -6  13  100.12    5.05
   5   1  13  101.03    4.46
  -6   5  13   96.74    3.81
   5   1  13  101.58    4.47
   1   5 -13   97.56    4.99
  -6   5  13  102.47    4.35
  -6   1 -13   99.97    5.32
  -6   5  13  103.14    4.01
   5  -6 -13   99.01    5.50
  -6   1 -13  102.34    4.87
  -1  -5  13   97.48    4.93
   6  -1  13   99.02    4.65
   6  -1  13   98.81    4.14
  -1   6 -13  105.82    4.18
  -5   6  13  100.61    4.46
  -5  -1 -13  101.62    5.60
   6  -1  13  100.02    4.60
  -1  -5  13  110.23    5.25
  -5  -1 -13  105.20    4.76
  -1   6 -13   96.77    4.88
   6  -5 -13   91.48    5.00
  -6   2 -13    3.56    1.28
  -6   4  13    1.77    0.63
   2   4 -13    1.91    0.97
   4  -6 -13    3.38    1.45
   4   2  13    3.29    0.90
   4   2  13    1.62    0.69
   2  -6  13    2.48    0.98
  -6   4  13    1.90    0.53
  -6   4  13    2.43    0.76
   2  -6  13    2.95    1.23
  -6   2 -13    1.53    0.95
   6  -2  13    3.12    0.44
  -4  -2 -13    3.03    1.49
   6  -2  13    2.37    0.49
   6  -2  13    2.69    0.96
  -2  -4  13    3.54    1.23
  -4   6  13    3.44    0.96
  -2   6 -13    2.08    0.95
  -2   6 -13    3.26    0.83
   6  -2  13    2.07    0.84
  -4  -2 -13    4.49    1.07
  -2  -4  13    2.39    1.03
  -4  -2 -13    3.35    0.68
   3   3  13   52.50    2.96
   3  -6  13   50.19    3.46
  -6   3 -13   56.63    3.47
  -6   3  13   56.08    2.82
   3   3 -13   55.24    3.43
   3  -6 -13   55.40    4.07
  -6   3 -13   56.04    3.38
  -6   3  13   52.40    2.64
   3  -6  13   52.68    3.43
  -6   3  13   50.75    2.79
  -3   6 -13   51.88    2.90
  -3  -3 -13   57.15    4.01
   6  -3  13   51.54    3.04
  -3  -3  13   52.18    3.29
  -3   6 -13   56.88    3.00
  -3  -3 -13   50.21    2.37
  -3  -3 -13   50.99    2.83
  -3   6  13   53.22    2.95
  -3  -3  13   49.32    1.76
  -3  -3  13   48.03    3.31
   6  -3  13   45.94    2.84
   4  -6  13   10.52    1.70
  -6   4 -13   13.00    1.72
   4   2 -13   17.32    2.10
  -6   4 -13   15.10    2.03
   2  -6 -13   15.23    1.79
   2  -6 -13   15.91    2.41
   4  -6  13   15.94    2.10
   2   4  13   16.63    1.69
  -6   2  13   15.02    1.55
   6  -4  13   17.77    2.02
  -2   6  13   18.28    1.78
  -4   6 -13   18.78    1.51
  -4   6 -13   17.20    1.13
  -4  -2  13   17.91    2.21
  -4  -2  13   19.06    2.18
  -2  -4 -13   16.94    1.58
  -4  -2  13   16.79    1.04
  -4  -2  13   16.32    0.94
  -2  -4 -13   13.86    1.05
  -2  -4 -13   15.90    1.03
  -4  -2  13   14.88    1.02
  -4   6 -13   19.41    1.87
   6  -4  13   17.61    1.79
  -2  -4 -13   16.03    1.08
  -4   6 -13   17.84    1.15
  -2  -4 -13   22.46    2.95
   1  -6 -13   17.65    1.72
   1   5  13   14.41    1.73
   5  -6  13   17.14    2.28
   5   1 -13   14.86    1.91
  -6   5 -13   15.59    2.02
  -6   1  13   12.89    1.65
   5  -6  13   11.18    1.73
  -6   5 -13   14.03    1.67
  -6   1  13   16.11    1.48
   1  -6 -13   16.87    2.46
  -1   6  13   13.26    1.75
  -5  -1  13   16.00    2.02
   6  -5  13   13.76    1.66
  -1  -5 -13   13.43    2.24
  -1  -5 -13   17.02    1.60
  -5   6 -13   16.60    1.35
  -5   6 -13   17.48    2.06
  -5  -1  13   17.32    1.33
  -5  -1  13   14.92    1.88
   6  -5  13   14.97    1.88
   0   0 -14   -0.53    0.39
   0   0  14    0.53    0.29
   0   0 -14    0.56    0.44
   0   0  14    0.14    0.35
   0   0  14    0.28    0.34
   0   0 -14    0.61    0.67
   0   0 -14    0.58    0.42
   1   0  14  171.85    6.26
   0   1 -14  166.47    6.77
   1   0  14  150.76    6.13
  -1   0 -14  166.78    6.27
   0   1 -14  172.70    6.68
  -1   0 -14  166.71    6.31
   0  -1  14  171.15    6.34
  -1   1  14  159.18    6.39
   0  -1  14  167.34    6.36
   0  -1  14  160.11    5.77
   1  -1 -14  164.44    6.32
   0   1 -14  161.04    5.81
   1   0  14  163.42    5.99
  -1   1  14  165.69    5.90
   1   0  14  165.70    6.02
  -1   1  14  170.28    5.94
   1  -1 -14  169.46    6.70
  -1   0 -14  165.72    6.72
  -1   0 -14  174.26    6.80
  -1   0  14   29.32    1.66
   1  -1  14   30.58    1.70
   0  -1 -14   25.10    1.57
   1   0 -14   27.86    1.74
   1   0 -14   27.43    1.44
   1  -1  14   26.18    1.39
   0   1  14   29.16    1.35
   0  -1 -14   27.14    1.59
   0  -1 -14   29.69    2.00
  -1   0  14   28.40    1.66
   0   1  14   28.48    1.33
  -1   1 -14   32.06    2.16
  -1   1 -14   29.63    1.83
  -1   0  14   27.13    1.50
   1  -1  14   27.42    1.61
   1   0 -14   26.26    1.96
   0  -1 -14   26.58    1.94
  -1   1 -14   27.33    1.67
   0   1  14   30.96    1.76
   0   1  14   25.20    1.87
   0   2 -14    9.74    1.21
  -2   0 -14   12.13    1.02
  -2   2  14   12.14    0.74
  -2   2  14   11.33    0.72
   0   2 -14   10.73    1.37
  -2   2  14   11.65    0.73
   2   0  14   12.50    1.12
  -2   0 -14   11.82    1.00
  -2   0 -14   10.38    1.41
  -2   2  14   12.02    1.22
   2  -2 -14   11.83    1.24
   0  -2  14    9.84    1.26
  -2   2  14   11.47    0.74
   2  -2 -14   12.07    1.52
   2   0  14   10.00    0.90
   0  -2  14   10.89    1.37
   2   0  14   11.15    0.96
  -2   0 -14   14.27    1.81
   0   2 -14   14.73    1.59
  -2   1  14   10.18    0.92
   1   1  14   11.38    0.82
   1  -2 -14   11.95    1.44
   1   1 -14    8.76    1.27
  -2   1 -14   13.37    1.38
   1  -2  14   13.57    1.33
  -2   1  14   13.30    1.06
   1   1 -14    8.69    1.29
   1  -2 -14   11.59    1.45
  -2   1 -14   12.39    1.59
   1   1  14   11.93    0.81
   1   1  14   12.23    1.14
  -2   1  14   12.29    1.01
   1  -2  14   12.39    1.24
  -2   1  14   10.68    1.09
  -2   1 -14   10.61    1.03
  -1  -1 -14   12.65    0.96
  -1   2 -14   13.08    0.74
  -1   2  14   11.67    0.61
  -1  -1  14    9.25    0.62
  -1   2 -14   11.39    1.38
  -1   2 -14   15.44    1.52
   2  -1  14   11.75    0.97
  -1   2  14   11.28    0.65
  -1  -1  14   10.92    1.29
   2  -1 -14   12.29    1.05
   2  -1  14   12.47    1.04
   2  -1  14    9.39    0.96
  -1   2  14   12.06    0.61
  -1  -1 -14   11.39    1.65
   2  -1 -14   14.77    1.50
  -1   2  14   11.97    1.17
  -1  -1 -14   10.80    0.92
  -1  -1 -14   15.18    1.45
  -1  -1  14   12.57    1.24
   2  -1  14   12.72    1.08
  -2   2 -14   24.44    1.93
   0   2  14   23.83    1.59
  -2   0  14   23.25    1.67
   2   0 -14   20.30    1.82
   0   2  14   24.77    1.03
   0  -2 -14   24.62    1.85
   2  -2  14   25.18    1.69
   0  -2 -14   23.05    2.09
  -2   2 -14   23.54    1.55
  -2   2 -14   23.67    1.64
  -2   0  14   26.89    1.79
   0  -2 -14   23.33    1.13
   0   2  14   24.88    1.03
   2  -2  14   26.13    1.65
  -2   0  14   20.36    1.37
   2   0 -14   24.20    1.28
   0   3 -14   46.85    2.80
   0   3 -14   45.05    2.65
  -3   3  14   51.53    2.60
   3   0  14   50.77    2.39
   3  -3 -14   46.67    2.75
   3   0  14   45.01    2.27
   0  -3  14   50.19    2.89
  -3   0 -14   50.32    2.92
   0   3 -14   50.88    2.73
  -3   3  14   49.35    1.84
   3   0  14   47.77    2.35
  -3   3  14   46.96    1.80
  -3   0 -14   44.50    2.29
  -3   3  14   47.63    1.79
  -3   3  14   49.40    1.85
   0  -3  14   48.95    2.82
   3  -3 -14   46.85    2.81
  -3   0 -14   53.57    3.30
  -3   1 -14   14.60    1.69
  -3   1 -14   15.22    1.20
   2   1  14   15.64    1.03
  -3   2  14   14.25    1.12
   2   1  14   15.06    1.29
  -3   1 -14   16.32    1.72
   1  -3  14   12.98    1.60
  -3   2  14   13.53    0.95
   1   2 -14   15.61    1.50
   1  -3  14   15.34    1.48
   1   2 -14   15.07    1.76
   2   1  14   13.42    1.00
   1   2 -14   14.43    1.44
  -3   2  14   14.72    0.97
   2  -3 -14   14.30    1.46
  -3   2  14   14.07    1.09
   2  -3 -14   15.52    1.62
  -2  -1 -14   15.59    1.11
   3  -1  14   16.64    1.22
  -1   3 -14   17.88    1.63
  -1   3 -14   19.01    1.68
   3  -1  14   18.55    1.37
  -1  -2  14   17.14    1.66
  -2   3  14   15.79    1.39
  -1   3 -14   17.93    1.48
  -1  -2  14   18.96    1.66
   3  -2 -14   18.96    1.49
   3  -1  14   18.79    1.35
  -2  -1 -14   16.07    1.58
  -2  -1 -14   15.42    1.10
  -2  -1 -14   20.53    2.37
   3  -2 -14   16.91    1.67
   1   2  14   41.85    2.29
   1   2  14   45.64    1.79
  -3   1  14   38.91    2.26
   1  -3 -14   38.86    2.47
   2  -3  14   46.48    2.60
   2  -3  14   46.93    2.53
  -3   1  14   40.49    2.31
  -3   2 -14   41.89    2.29
  -3   1  14   41.69    2.16
  -3   1  14   41.99    2.29
   2   1 -14   41.28    2.46
  -3   2 -14   40.96    2.64
  -3   2 -14   44.99    2.47
   1   2  14   42.51    1.75
   1  -3 -14   40.04    2.89
   2   1 -14   42.42    2.48
  -2  -1  14   40.42    1.74
   3  -1 -14   41.74    2.58
  -1  -2 -14   42.85    2.51
  -1  -2 -14   43.77    1.90
  -1  -2 -14   43.53    3.17
   3  -1 -14   41.73    2.12
   3  -2  14   39.97    2.28
   3  -2  14   42.08    2.26
  -2  -1  14   44.76    2.59
  -2   3 -14   42.67    2.54
  -2   3 -14   39.59    1.67
  -2   3 -14   43.28    2.62
  -2  -1  14   41.07    2.46
  -1   3  14   40.45    2.28
  -1  -2 -14   42.06    1.91
  -2   3 -14   44.92    1.87
   3  -2  14   43.24    2.07
   0  -3 -14    1.14    0.70
   0  -3 -14   -1.39    0.66
   3  -3  14    0.17    0.56
  -3   3 -14    0.70    0.49
  -3   3 -14   -0.05    0.66
  -3   0  14    0.83    0.66
  -3   0  14    0.32    0.33
   3   0 -14    0.80    0.65
  -3   0  14    0.04    0.54
  -3   3 -14    0.44    0.45
   3  -3  14    0.78    0.60
   0   3  14    0.94    0.61
  -4   4  14    3.03    0.21
   0   4 -14    1.90    0.69
   0  -4  14    1.14    0.85
   4   0  14    2.38    0.69
  -4   4  14    2.84    0.22
   4   0  14    2.11    0.63
   4  -4 -14    2.87    0.94
   4  -4 -14    3.05    0.99
  -4   4  14    2.51    0.83
  -4   0 -14    2.29    0.61
   0  -4  14    1.53    0.82
  -4   4  14    2.97    0.22
   0   4 -14    3.41    1.04
   4   0  14    3.33    0.77
  -4   4  14    2.71    0.21
  -4   0 -14    2.91    1.22
  -4   0 -14    3.52    1.05
  -4   1 -14   24.61    1.63
  -4   3  14   25.62    1.31
   3   1  14   26.54    1.73
  -4   3  14   25.11    1.56
   3  -4 -14   27.45    2.26
   1   3 -14   26.73    2.07
  -4   1 -14   26.82    2.15
   3   1  14   27.03    1.56
   1  -4  14   21.64    2.10
   3   1  14   26.74    1.59
   1   3 -14   31.00    1.85
  -4   1 -14   26.92    2.26
  -4   3  14   27.43    1.87
  -4   3  14   24.86    1.50
   1  -4  14   27.82    2.19
   3  -4 -14   27.90    2.09
  -4   3  14   26.37    1.34
  -3   4  14   33.32    2.02
  -3  -1 -14   30.94    1.69
   4  -1  14   32.71    1.91
  -1  -3  14   33.78    2.32
  -3  -1 -14   35.74    2.87
  -1  -3  14   29.61    1.64
  -1  -3  14   32.29    2.36
  -3  -1 -14   28.89    2.18
  -1   4 -14   36.23    2.19
   4  -1  14   27.60    1.88
   4  -3 -14   24.73    2.01
  -1   4 -14   28.19    2.05
   4  -1  14   29.59    1.67
   4  -3 -14   27.13    2.21
   2  -4 -14    4.25    1.26
  -4   2  14    4.07    0.66
   2   2  14    4.04    0.58
  -4   2 -14    4.69    0.82
   2  -4  14    4.35    1.16
  -4   2 -14    4.22    1.11
   2   2 -14    5.68    0.91
   2   2  14    3.96    0.84
  -4   2  14    4.54    0.82
   2   2 -14    3.67    0.95
   2  -4  14    5.11    1.11
   2  -4 -14    5.32    1.09
  -4   2 -14    4.33    1.06
  -4   2  14    5.44    0.92
   2   2  14    4.29    0.61
   4  -2  14    4.08    0.85
  -2  -2 -14    3.31    0.56
   4  -2 -14    5.85    1.17
   4  -2  14    4.56    0.64
  -2  -2  14    4.27    1.03
  -2  -2 -14    3.48    0.52
  -2  -2  14    5.66    1.22
  -2  -2 -14    3.53    0.97
   4  -2 -14    3.89    0.81
   4  -2  14    4.52    0.95
  -2  -2  14    3.68    0.68
  -2   4 -14    3.21    0.87
  -2  -2 -14    5.47    1.49
   4  -2  14    5.75    0.76
  -2   4  14    3.80    0.91
  -2   4 -14    4.09    0.88
  -2   4 -14    5.21    1.56
   3  -4  14   14.70    1.77
   3  -4  14   16.47    1.82
   1   3  14   16.86    1.50
  -4   3 -14   14.42    1.40
   3   1 -14   13.53    1.32
   3   1 -14   13.92    1.64
  -4   1  14   13.76    1.47
   1  -4 -14   16.04    2.23
  -4   3 -14   13.59    1.31
  -4   1  14   15.26    1.44
  -4   1  14   15.03    1.28
  -4   3 -14   17.39    1.97
   1  -4 -14   16.56    1.59
  -1   4  14   14.86    1.48
  -1  -3 -14   15.49    0.86
  -3   4 -14   15.26    0.92
  -1  -3 -14   21.44    2.64
  -3   4 -14   13.72    1.66
  -3  -1  14   14.01    0.94
  -3   4 -14   16.00    1.08
   4  -3  14   16.13    1.11
   4  -1 -14   15.03    1.56
  -3  -1  14   14.32    1.75
  -3  -1  14   16.17    0.91
  -1  -3 -14   16.88    1.59
  -1  -3 -14   14.36    0.84
  -3  -1  14   15.49    1.72
   4  -3  14   17.85    1.50
   4  -3  14   16.55    1.14
   4  -3  14   17.39    1.56
   4  -4  14   20.31    1.81
   4  -4  14   17.21    1.63
  -4   0  14   17.33    1.78
  -4   0  14   17.29    1.32
  -4   4 -14   15.72    1.36
   0  -4 -14   17.58    1.65
   4   0 -14   16.30    1.50
  -4   0  14   16.32    1.67
  -4   4 -14   18.03    2.00
   0   4  14   17.93    1.63
   0  -4 -14   20.51    2.67
  -4   0  14   15.59    1.49
  -4   4 -14   20.02    1.46
   5  -5 -14    1.38    1.03
  -5   5  14    0.68    0.69
   0  -5  14    0.90    0.83
  -5   0 -14    0.22    1.01
   5   0  14    0.47    0.61
   0   5 -14    0.56    0.49
   0  -5  14    1.48    0.52
   0  -5  14    0.51    0.87
   5   0  14    0.93    0.60
   5   0  14    0.64    0.68
   0   5 -14    0.11    0.83
  -5   0 -14    0.13    0.79
  -5   1 -14    1.66    1.06
   1   4 -14    0.40    0.42
  -5   4  14    0.42    0.34
   4  -5 -14    2.83    1.21
  -5   4  14    0.09    0.60
  -5   4  14    0.34    0.36
  -5   4  14    0.39    0.31
   4   1  14    0.39    0.57
   1  -5  14    0.07    0.72
   4  -5 -14    0.88    0.86
  -5   1 -14    1.29    0.84
   4   1  14   -0.38    0.58
  -5   4  14    0.15    0.40
   4   1  14    1.35    0.59
   1   4 -14    0.02    0.72
   1  -5  14    1.09    0.91
  -4  -1 -14   -0.62    0.42
  -4  -1 -14    0.29    0.75
  -1  -4  14   -0.21    0.85
  -4  -1 -14    0.48    1.08
   5  -1  14   -0.24    0.40
   5  -4 -14    1.69    0.97
  -1   5 -14    0.19    0.59
  -1  -4  14   -0.69    0.30
  -1   5 -14   -0.36    0.70
  -1  -4  14   -0.30    0.68
   5  -1  14    0.45    0.66
  -4   5  14   -0.27    0.60
   5  -1  14   -0.14    0.56
   3   2  14   97.90    4.00
  -5   3  14   96.11    3.93
   3  -5 -14   98.55    4.67
  -5   3  14   99.13    4.21
  -5   3  14  102.96    4.42
   2  -5  14   96.86    4.84
   2   3 -14  101.99    4.89
   2   3 -14  101.91    3.92
   3  -5 -14  101.12    5.42
  -5   3  14   97.61    4.16
  -5   2 -14   98.12    4.83
   3   2  14   99.35    4.34
   2  -5  14  102.67    5.00
   3   2  14   95.48    3.97
  -5   2 -14   95.30    4.85
  -2   5 -14  100.17    4.51
   5  -2  14   93.26    3.76
  -3  -2 -14  100.01    4.56
   5  -2  14   98.62    4.32
  -2  -3  14  104.21    4.78
  -2  -3  14   95.57    4.79
  -3   5  14   98.62    4.37
   5  -2  14   90.55    3.77
   5  -2  14  101.67    4.43
  -3  -2 -14  104.31    5.47
  -2  -3  14   90.53    3.69
   5  -3 -14   95.76    4.46
  -2   5 -14   91.70    4.33
  -3  -2 -14   98.41    3.91
  -5   2  14   21.77    1.70
   3  -5  14   23.25    2.06
   3   2 -14   19.68    1.94
  -5   3 -14   23.03    1.93
   2  -5 -14   18.82    2.63
  -5   2  14   20.07    1.48
   2   3  14   18.59    1.70
   3  -5  14   21.57    2.13
   2  -5 -14   17.88    1.84
  -5   3 -14   20.65    2.10
  -5   2  14   20.54    1.66
   3   2 -14   21.25    1.36
  -3  -2  14   16.90    1.76
  -2  -3 -14   18.63    1.10
   5  -3  14   21.39    1.75
  -3   5 -14   18.75    0.78
   5  -3  14   22.08    1.21
  -3  -2  14   19.27    1.96
  -2  -3 -14   21.01    2.70
  -2  -3 -14   15.11    1.07
  -3  -2  14   14.39    1.12
  -3   5 -14   18.81    0.89
  -3   5 -14   24.88    1.94
   5  -3  14   20.02    1.14
  -2  -3 -14   20.67    1.75
   5  -3  14   16.98    1.70
  -3   5 -14   15.57    1.51
  -2   5  14   20.65    1.76
   4  -5  14   25.45    2.18
   4   1 -14   25.36    2.14
  -5   4 -14   24.00    1.87
   1   4  14   24.31    1.92
  -5   1  14   21.38    1.74
  -5   1  14   24.28    1.97
  -5   1  14   23.36    1.88
   4  -5  14   23.32    2.23
   1  -5 -14   19.98    2.64
   1  -5 -14   23.20    1.96
  -5   4 -14   27.18    2.38
   5  -4  14   22.52    1.26
  -4  -1  14   25.74    2.24
  -4  -1  14   23.49    2.08
  -4  -1  14   19.98    1.32
  -1   5  14   19.29    1.81
  -4  -1  14   24.19    1.33
  -4   5 -14   23.85    2.10
   5  -4  14   23.36    2.01
  -4   5 -14   24.85    1.47
   5  -4  14   22.82    1.88
  -4   5 -14   20.01    1.30
   5  -4  14   24.02    1.30
  -1  -4 -14   27.89    2.83
  -1  -4 -14   22.87    1.89
   0   5  14    9.12    1.40
  -5   0  14    9.44    1.52
   5  -5  14    8.79    1.61
  -5   0  14   10.77    1.51
   0  -5 -14   12.32    2.19
   5  -5  14    8.61    1.46
  -5   5 -14    8.94    1.60
  -5   0  14   11.51    1.13
  -5   5 -14    8.99    1.20
   0  -5 -14   11.03    1.53
[truncated: 61,764 more chars]
